# Supplementary material for: trans-Bis(acetato-κO)diaquabis­(2-amino­pyrazine-κN 4)manganese(II) dihydrate
Source: Acta Crystallogr Sect E Struct Rep Online. 2011 Jul 23;67(Pt 8):m1140. doi: 10.1107/S1600536811028583 (PMC3212198; doi:10.1107/S1600536811028583)
Supplement: Supplementary file 1 [file e-67-m1140-sup1.cif]

##############################################################################
#                                                                            #
# This CIF contains the data in a paper accepted for publication in          #
# Acta Crystallographica Section E. It conforms to the requirements of       #
# Notes for Authors for Acta Crystallographica Section E, and has been       #
# peer reviewed under the auspices of the IUCr Commission on Journals.       #
#                                                                            #
# Full details of the Crystallographic Information File format               #
# are given in the paper "The Crystallographic Information File (CIF):       #
# a New Standard Archive File for Crystallography" by S. R. Hall, F. H.      #
# Allen and I. D. Brown [Acta Cryst. (1991), A47, 655-685].                  #
#                                                                            #
# The current version of the core CIF dictionary is obtainable from          #
# ftp://ftp.iucr.org/pub/cif_core.dic.                                       #
#                                                                            #
# Software is freely available for graphical display of the structure(s)     #
# in this CIF. For information consult the CIF software page                 #
# http://www.iucr.org/resources/cif/software.                                #
#                                                                            #
# This file may be used for bona fide research purposes within the           #
# scientific community so long as proper attribution is given to the journal # 
# article from which it was obtained.                                        #
#                                                                            #
##############################################################################
data_global
_audit_creation_method     SHELXL-97
_journal_date_recd_electronic     2011-07-01
_journal_date_accepted     2011-07-16
_journal_name_full     'Acta Crystallographica, Section E'
_journal_year     2011
_journal_volume     67
_journal_issue      8
_journal_page_first     m1140
_journal_page_last     m1140
_journal_paper_category     QM
_journal_coeditor_code     IM2304
_publ_contact_author
;
     Dr. Seik Weng Ng
     Department of Chemistry
     University of Malaya
     50603 Kuala Lumpur
     Malaysia
;
_publ_contact_author_email     seikweng@um.edu.my
_publ_contact_author_fax     '03 7967 4193'
_publ_contact_author_phone     '03 7967 6778'
_publ_section_title
;\
<i>trans</i>-Bis(acetato-<i>\kO</i>)diaquabis(2-aminopyrazine-\
\k<i>N</i>^4^)manganese(II) dihydrate
;
loop_
    _publ_author_name
    _publ_author_address
    'Gao, Shan'
;
Key Laboratory of Functional Inorganic Material Chemistry
Ministry of Education
Heilongjiang University
Harbin 150080
People's Republic of China
;
    'Ng, Seik Weng'
;
Department of Chemistry
University of Malaya
50603 Kuala Lumpur
Malaysia
and
Chemistry Department
Faculty of Science
King Abdulaziz University
PO Box 80203 Jeddah
Saudi Arabia
;
_publ_section_synopsis     .
data_I
_audit_creation_method     SHELXL-97
_chemical_name_systematic
;
<i>trans</i>-Bis(acetato-<i>\kO</i>)diaquabis(2-aminopyrazine-
\k<i>N</i>^4^)manganese(II) dihydrate
;
_chemical_name_common     ?
_chemical_formula_moiety     'C12 H20 Mn N6 O6, 2(H2 O)'
_chemical_formula_sum     'C12 H24 Mn N6 O8'
_chemical_formula_iupac     '[Mn (C2 H3 O2)2 (C4 H5 N3)2 (H2 O)2], 2H2 O'
_chemical_formula_weight     435.31
_chemical_melting_point     ?
_symmetry_cell_setting     triclinic
_symmetry_space_group_name_H-M     'P -1'
_symmetry_space_group_name_Hall     '-P 1'
loop_
    _symmetry_equiv_pos_as_xyz
    'x, y, z'
    '-x, -y, -z'
_cell_length_a     7.0761(7)
_cell_length_b     8.5411(8)
_cell_length_c     9.5162(10)
_cell_angle_alpha     100.866(3)
_cell_angle_beta     105.036(3)
_cell_angle_gamma     110.250(3)
_cell_volume     495.92(9)
_cell_formula_units_Z     1
_cell_measurement_reflns_used     3626
_cell_measurement_theta_min     3.28
_cell_measurement_theta_max     27.45
_cell_measurement_temperature     293(2)
_exptl_crystal_description     prism
_exptl_crystal_colour     colorless
_exptl_crystal_size_max     0.10
_exptl_crystal_size_mid     0.08
_exptl_crystal_size_min     0.05
_exptl_crystal_density_diffrn     1.458
_exptl_crystal_density_meas     ?
_exptl_crystal_density_method     'not measured'
_exptl_crystal_F_000     227
_exptl_absorpt_coefficient_mu     0.716
_exptl_absorpt_correction_type     multi-scan
_exptl_absorpt_process_details     '(ABSCOR; Higashi, 1995)'
_exptl_absorpt_correction_T_min     0.9318
_exptl_absorpt_correction_T_max     0.9651
_diffrn_ambient_temperature     293(2)
_diffrn_radiation_type     MoK\a
_diffrn_radiation_wavelength     0.71073
_diffrn_radiation_source     'fine-focus sealed tube'
_diffrn_radiation_monochromator     graphite
_diffrn_measurement_device_type     'Rigaku R-AXIS RAPID IP'
_diffrn_measurement_method     \w
_diffrn_detector_area_resol_mean     ?
_diffrn_reflns_number     4911
_diffrn_reflns_av_R_equivalents     0.0330
_diffrn_reflns_av_sigmaI/netI     0.0456
_diffrn_reflns_theta_min     3.28
_diffrn_reflns_theta_max     27.45
_diffrn_reflns_theta_full     27.45
_diffrn_measured_fraction_theta_max     0.992
_diffrn_measured_fraction_theta_full     0.992
_diffrn_reflns_limit_h_min     -8
_diffrn_reflns_limit_h_max     9
_diffrn_reflns_limit_k_min     -11
_diffrn_reflns_limit_k_max     11
_diffrn_reflns_limit_l_min     -12
_diffrn_reflns_limit_l_max     12
_diffrn_standards_number     0
_diffrn_standards_interval_count     0
_diffrn_standards_interval_time     0
_diffrn_standards_decay_%     0
_reflns_number_total     2249
_reflns_number_gt     1558
_reflns_threshold_expression     I>2\s(I)
_refine_ls_structure_factor_coef     Fsqd
_refine_ls_matrix_type     full
_refine_ls_R_factor_all     0.0789
_refine_ls_R_factor_gt     0.0427
_refine_ls_wR_factor_gt     0.1023
_refine_ls_wR_factor_ref     0.1589
_refine_ls_goodness_of_fit_ref     1.069
_refine_ls_restrained_S_all     1.067
_refine_ls_number_reflns     2249
_refine_ls_number_parameters     148
_refine_ls_number_restraints     8
_refine_ls_hydrogen_treatment     mixed
_refine_ls_weighting_scheme     calc
_refine_ls_weighting_details
         'calc w=1/[\s^2^(Fo^2^)+(0.0633P)^2^+0.7384P] where P=(Fo^2^+2Fc^2^)/3'
_atom_sites_solution_hydrogens     geom
_atom_sites_solution_primary     direct
_atom_sites_solution_secondary     difmap
_refine_ls_shift/su_max     0.001
_refine_ls_shift/su_mean     0.001
_refine_diff_density_max     0.801
_refine_diff_density_min     -1.009
_refine_ls_extinction_method     'SHELXL97 (Sheldrick, 2008)'
_refine_ls_extinction_coef     0.021(8)
_refine_ls_extinction_expression
                                  'Fc^*^=kFc[1+0.001xFc^2^\l^3^/sin(2\q)]^-1/4^'
loop_
    _atom_type_symbol
    _atom_type_description
    _atom_type_scat_dispersion_real
    _atom_type_scat_dispersion_imag
    _atom_type_scat_source
    'C' 'C' 0.0033 0.0016
                         'International Tables Vol C Tables 4.2.6.8 and 6.1.1.4'
    'H' 'H' 0.0000 0.0000
                         'International Tables Vol C Tables 4.2.6.8 and 6.1.1.4'
    'N' 'N' 0.0061 0.0033
                         'International Tables Vol C Tables 4.2.6.8 and 6.1.1.4'
    'O' 'O' 0.0106 0.0060
                         'International Tables Vol C Tables 4.2.6.8 and 6.1.1.4'
    'Mn' 'Mn' 0.3368 0.7283
                         'International Tables Vol C Tables 4.2.6.8 and 6.1.1.4'
_computing_data_collection     'RAPID-AUTO (Rigaku, 1998)'
_computing_cell_refinement     'RAPID-AUTO (Rigaku, 1998)'
_computing_data_reduction     'CrystalClear (Rigaku/MSC, 2002)'
_computing_structure_solution     'SHELXS97 (Sheldrick, 2008)'
_computing_structure_refinement     'SHELXL97 (Sheldrick, 2008)'
_computing_molecular_graphics     'X-SEED (Barbour, 2001)'
_computing_publication_material     'publCIF (Westrip, 2010)'
loop_
    _atom_site_type_symbol
    _atom_site_label
    _atom_site_fract_x
    _atom_site_fract_y
    _atom_site_fract_z
    _atom_site_U_iso_or_equiv
    _atom_site_adp_type
    _atom_site_calc_flag
    _atom_site_refinement_flags
    _atom_site_occupancy
    _atom_site_symmetry_multiplicity
    _atom_site_disorder_assembly
    _atom_site_disorder_group
    Mn Mn1 0.5000 0.5000 0.5000 0.0358(3) Uani d S 1 2 . .
    O O1 0.6700(4) 0.6113(3) 0.7465(3) 0.0413(6) Uani d . 1 1 . .
    O O2 0.9808(5) 0.5959(6) 0.7684(4) 0.0826(12) Uani d . 1 1 . .
    O O1W 0.7647(4) 0.4463(3) 0.4659(3) 0.0414(6) Uani d D 1 1 . .
    H H11 0.858(6) 0.503(5) 0.553(3) 0.082(18) Uiso d D 1 1 . .
    H H12 0.763(8) 0.346(3) 0.440(5) 0.09(2) Uiso d D 1 1 . .
    O O2W 0.4054(5) 0.6764(5) -0.0904(4) 0.0719(10) Uani d D 1 1 . .
    H H21 0.470(6) 0.649(7) -0.147(4) 0.085(18) Uiso d D 1 1 . .
    H H22 0.273(2) 0.636(6) -0.141(4) 0.084(18) Uiso d D 1 1 . .
    N N1 0.6498(5) 0.7758(4) 0.4722(3) 0.0406(7) Uani d . 1 1 . .
    N N2 0.7601(5) 1.1077(4) 0.4338(4) 0.0464(8) Uani d . 1 1 . .
    N N3 0.6301(9) 0.9802(5) 0.1732(4) 0.0738(13) Uani d D 1 1 . .
    H H31 0.562(9) 0.888(5) 0.091(4) 0.111 Uiso d D 1 1 . .
    H H32 0.654(10) 1.085(4) 0.163(7) 0.111 Uiso d D 1 1 . .
    C C1 0.7478(6) 0.9231(5) 0.5927(4) 0.0465(9) Uani d . 1 1 . .
    H H1 0.7803 0.9147 0.6914 0.056 Uiso calc R 1 1 . .
    C C2 0.7999(7) 1.0845(5) 0.5717(4) 0.0476(9) Uani d . 1 1 . .
    H H2 0.8665 1.1830 0.6576 0.057 Uiso calc R 1 1 . .
    C C3 0.6692(7) 0.9628(5) 0.3141(4) 0.0448(9) Uani d . 1 1 . .
    C C4 0.6154(6) 0.7964(5) 0.3351(4) 0.0408(8) Uani d . 1 1 . .
    H H4 0.5537 0.6977 0.2497 0.049 Uiso calc R 1 1 . .
    C C5 0.8583(6) 0.6370(5) 0.8229(4) 0.0428(8) Uani d . 1 1 . .
    C C6 0.9380(8) 0.7229(7) 0.9942(5) 0.0659(13) Uani d . 1 1 . .
    H H6A 1.0903 0.7569 1.0363 0.099 Uiso calc R 1 1 . .
    H H6B 0.8658 0.6414 1.0402 0.099 Uiso calc R 1 1 . .
    H H6C 0.9085 0.8248 1.0145 0.099 Uiso calc R 1 1 . .
loop_
    _atom_site_aniso_label
    _atom_site_aniso_U_11
    _atom_site_aniso_U_22
    _atom_site_aniso_U_33
    _atom_site_aniso_U_12
    _atom_site_aniso_U_13
    _atom_site_aniso_U_23
    Mn1 0.0395(5) 0.0376(4) 0.0301(4) 0.0194(3) 0.0089(3) 0.0084(3)
    O1 0.0417(14) 0.0507(15) 0.0297(12) 0.0216(12) 0.0082(10) 0.0099(11)
    O2 0.0530(19) 0.146(3) 0.0437(17) 0.054(2) 0.0102(14) 0.0016(19)
    O1W 0.0385(14) 0.0421(15) 0.0414(15) 0.0189(11) 0.0122(12) 0.0067(12)
    O2W 0.0502(19) 0.097(3) 0.0474(18) 0.0277(19) 0.0103(15) -0.0094(17)
    N1 0.0447(17) 0.0347(15) 0.0428(17) 0.0181(13) 0.0142(14) 0.0116(13)
    N2 0.057(2) 0.0371(16) 0.0435(17) 0.0194(14) 0.0172(15) 0.0115(14)
    N3 0.124(4) 0.048(2) 0.042(2) 0.030(2) 0.022(2) 0.0184(17)
    C1 0.054(2) 0.045(2) 0.0352(19) 0.0192(17) 0.0118(16) 0.0099(16)
    C2 0.055(2) 0.0359(19) 0.041(2) 0.0151(17) 0.0117(17) 0.0050(16)
    C3 0.055(2) 0.042(2) 0.0385(19) 0.0226(17) 0.0156(17) 0.0115(16)
    C4 0.047(2) 0.0354(18) 0.0382(19) 0.0155(15) 0.0159(16) 0.0093(15)
    C5 0.045(2) 0.044(2) 0.0321(18) 0.0159(16) 0.0069(15) 0.0099(15)
    C6 0.059(3) 0.094(4) 0.033(2) 0.034(3) 0.0049(19) 0.005(2)
loop_
    _geom_bond_atom_site_label_1
    _geom_bond_atom_site_label_2
    _geom_bond_site_symmetry_2
    _geom_bond_distance
    _geom_bond_publ_flag
    Mn1 O1W 2_666 2.163(3) ?
    Mn1 O1W . 2.163(3) ?
    Mn1 O1 2_666 2.181(2) ?
    Mn1 O1 . 2.181(2) ?
    Mn1 N1 2_666 2.323(3) ?
    Mn1 N1 . 2.323(3) ?
    O1 C5 . 1.260(4) ?
    O2 C5 . 1.232(5) ?
    O1W H11 . 0.840(10) ?
    O1W H12 . 0.841(10) ?
    O2W H21 . 0.838(10) ?
    O2W H22 . 0.838(10) ?
    N1 C4 . 1.321(5) ?
    N1 C1 . 1.348(5) ?
    N2 C3 . 1.335(5) ?
    N2 C2 . 1.336(5) ?
    N3 C3 . 1.344(5) ?
    N3 H31 . 0.879(10) ?
    N3 H32 . 0.878(10) ?
    C1 C2 . 1.366(5) ?
    C1 H1 . 0.9300 ?
    C2 H2 . 0.9300 ?
    C3 C4 . 1.406(5) ?
    C4 H4 . 0.9300 ?
    C5 C6 . 1.516(5) ?
    C6 H6A . 0.9600 ?
    C6 H6B . 0.9600 ?
    C6 H6C . 0.9600 ?
loop_
    _geom_angle_atom_site_label_1
    _geom_angle_atom_site_label_2
    _geom_angle_atom_site_label_3
    _geom_angle_site_symmetry_1
    _geom_angle_site_symmetry_3
    _geom_angle
    _geom_angle_publ_flag
    O1W Mn1 O1W 2_666 . 180.0000(10)
                                   ?
    O1W Mn1 O1 2_666 2_666 91.79(10) ?
    O1W Mn1 O1 . 2_666 88.21(9) ?
    O1W Mn1 O1 2_666 . 88.21(10) ?
    O1W Mn1 O1 . . 91.79(10) ?
    O1 Mn1 O1 2_666 . 180.0000(10)
                                 ?
    O1W Mn1 N1 2_666 2_666 90.34(10) ?
    O1W Mn1 N1 . 2_666 89.66(10) ?
    O1 Mn1 N1 2_666 2_666 89.93(10) ?
    O1 Mn1 N1 . 2_666 90.07(10) ?
    O1W Mn1 N1 2_666 . 89.66(10) ?
    O1W Mn1 N1 . . 90.34(10) ?
    O1 Mn1 N1 2_666 . 90.07(10) ?
    O1 Mn1 N1 . . 89.93(10) ?
    N1 Mn1 N1 2_666 . 180.0000(10)
                                 ?
    C5 O1 Mn1 . . 128.8(2) ?
    Mn1 O1W H11 . . 99(3) ?
    Mn1 O1W H12 . . 125(4) ?
    H11 O1W H12 . . 109(2) ?
    H21 O2W H22 . . 110(2) ?
    C4 N1 C1 . . 116.8(3) ?
    C4 N1 Mn1 . . 120.7(2) ?
    C1 N1 Mn1 . . 121.9(2) ?
    C3 N2 C2 . . 116.2(3) ?
    C3 N3 H31 . . 121(4) ?
    C3 N3 H32 . . 119(4) ?
    H31 N3 H32 . . 119(6) ?
    N1 C1 C2 . . 120.9(4) ?
    N1 C1 H1 . . 119.6 ?
    C2 C1 H1 . . 119.6 ?
    N2 C2 C1 . . 123.2(3) ?
    N2 C2 H2 . . 118.4 ?
    C1 C2 H2 . . 118.4 ?
    N2 C3 N3 . . 118.3(4) ?
    N2 C3 C4 . . 120.7(3) ?
    N3 C3 C4 . . 121.0(3) ?
    N1 C4 C3 . . 122.1(3) ?
    N1 C4 H4 . . 118.9 ?
    C3 C4 H4 . . 118.9 ?
    O2 C5 O1 . . 124.7(3) ?
    O2 C5 C6 . . 118.0(4) ?
    O1 C5 C6 . . 117.4(4) ?
    C5 C6 H6A . . 109.5 ?
    C5 C6 H6B . . 109.5 ?
    H6A C6 H6B . . 109.5 ?
    C5 C6 H6C . . 109.5 ?
    H6A C6 H6C . . 109.5 ?
    H6B C6 H6C . . 109.5 ?
loop_
    _geom_torsion_atom_site_label_1
    _geom_torsion_atom_site_label_2
    _geom_torsion_atom_site_label_3
    _geom_torsion_atom_site_label_4
    _geom_torsion_site_symmetry_1
    _geom_torsion_site_symmetry_2
    _geom_torsion_site_symmetry_3
    _geom_torsion_site_symmetry_4
    _geom_torsion
    _geom_torsion_publ_flag
    O1W Mn1 O1 C5 2_666 . . . -175.9(3) ?
    O1W Mn1 O1 C5 . . . . 4.1(3) ?
    N1 Mn1 O1 C5 2_666 . . . 93.7(3) ?
    N1 Mn1 O1 C5 . . . . -86.3(3) ?
    O1W Mn1 N1 C4 2_666 . . . -95.9(3) ?
    O1W Mn1 N1 C4 . . . . 84.1(3) ?
    O1 Mn1 N1 C4 2_666 . . . -4.2(3) ?
    O1 Mn1 N1 C4 . . . . 175.8(3) ?
    O1W Mn1 N1 C1 2_666 . . . 74.3(3) ?
    O1W Mn1 N1 C1 . . . . -105.7(3) ?
    O1 Mn1 N1 C1 2_666 . . . 166.1(3) ?
    O1 Mn1 N1 C1 . . . . -13.9(3) ?
    C4 N1 C1 C2 . . . . 2.6(6) ?
    Mn1 N1 C1 C2 . . . . -168.1(3) ?
    C3 N2 C2 C1 . . . . -1.6(6) ?
    N1 C1 C2 N2 . . . . -0.5(6) ?
    C2 N2 C3 N3 . . . . -178.7(4) ?
    C2 N2 C3 C4 . . . . 1.5(6) ?
    C1 N1 C4 C3 . . . . -2.7(5) ?
    Mn1 N1 C4 C3 . . . . 168.1(3) ?
    N2 C3 C4 N1 . . . . 0.7(6) ?
    N3 C3 C4 N1 . . . . -179.1(4) ?
    Mn1 O1 C5 O2 . . . . -2.8(6) ?
    Mn1 O1 C5 C6 . . . . 178.0(3) ?
loop_
    _geom_hbond_atom_site_label_D
    _geom_hbond_atom_site_label_H
    _geom_hbond_atom_site_label_A
    _geom_hbond_site_symmetry_A
    _geom_hbond_distance_DH
    _geom_hbond_distance_HA
    _geom_hbond_distance_DA
    _geom_hbond_angle_DHA
    _geom_hbond_publ_flag
    O1w H11 O2 . 0.840(10)
                         1.89(2) 2.690(4) 160(5) yes
    O1w H12 N2 1_545 0.840(10)
                             2.02(2) 2.837(4) 165(5) yes
    O2w H21 O1 1_554 0.840(10)
                             2.020(10)
                                     2.851(4) 171(4) yes
    O2w H22 O2 1_454 0.840(10)
                             1.90(2) 2.726(5) 167(5) yes
    N3 H31 O2w . 0.880(10)
                         1.980(10)
                                 2.859(5) 178(6) yes
