# Supplementary material for: trans-Bis(acetato-κO)diaquabis­(2-amino­pyrazine-κN 4)manganese(II) dihydrate
Source: Acta Crystallogr Sect E Struct Rep Online. 2011 Jul 23;67(Pt 8):m1140. doi: 10.1107/S1600536811028583 (PMC3212198; doi:10.1107/S1600536811028583)
Supplement: Supplementary file 2 [file e-67-m1140-Isup2.hkl]

# 
# h,k,l, Fc-squared, Fo-squared, sigma(Fo-squared) and status flag 
# 
data_I
_shelx_title '  P-1' 
_shelx_refln_list_code          4 
_shelx_F_calc_maximum       86.67 
_exptl_crystal_F_000       227.00 
_reflns_d_resolution_high  0.7709 
 
loop_ 
 _symmetry_equiv_pos_as_xyz 
 'x, y, z' 
 '-x, -y, -z' 
 
_cell_length_a     7.0761 
_cell_length_b     8.5411 
_cell_length_c     9.5162 
_cell_angle_alpha 100.866 
_cell_angle_beta  105.036 
_cell_angle_gamma 110.250 
 
_shelx_F_squared_multiplier     1.000 
 
loop_ 
 _refln_index_h 
 _refln_index_k 
 _refln_index_l 
 _refln_F_squared_calc 
 _refln_F_squared_meas 
 _refln_F_squared_sigma 
 _refln_observed_status 
   1   0   0     1186.54     1197.48     13.98 o 
   2   0   0       85.27       82.07      2.12 o 
   3   0   0       48.12       63.63      3.11 o 
   4   0   0       84.36       84.46      6.21 o 
   5   0   0        0.43        1.71      1.21 o 
   6   0   0       29.16       37.17      2.42 o 
   7   0   0       40.09       45.10      6.55 o 
   8   0   0       17.67       28.94      6.56 o 
  -8   1   0       14.67       19.59      6.08 o 
  -7   1   0       28.51       30.77      3.00 o 
  -6   1   0       45.12       47.66      2.94 o 
  -5   1   0        0.51        0.83      1.16 o 
  -4   1   0        1.13        2.88      0.79 o 
  -3   1   0      836.38      770.00      8.08 o 
  -2   1   0     2286.94     2390.14     35.32 o 
   1   1   0      153.34      152.47      1.85 o 
   2   1   0      630.48      611.74      5.18 o 
   3   1   0        3.02        1.46      0.82 o 
   4   1   0      492.41      485.47      7.00 o 
   5   1   0      161.21      176.42      4.65 o 
   6   1   0       35.52       39.85      3.50 o 
   7   1   0        0.05        2.24      1.98 o 
  -8   2   0       13.48        8.37      6.32 o 
  -7   2   0      103.55       93.92      3.52 o 
  -6   2   0       77.43       71.04      2.72 o 
  -5   2   0       36.62       47.44      1.45 o 
  -4   2   0      452.43      441.69      9.50 o 
  -3   2   0      264.71      238.51      5.64 o 
  -1   2   0      475.23      463.34      7.79 o 
   0   2   0      907.60      909.70     10.28 o 
   1   2   0      129.95      120.29      1.64 o 
   2   2   0      190.84      203.80      2.39 o 
   3   2   0      211.52      202.92      3.98 o 
   4   2   0      386.22      372.27      6.19 o 
   5   2   0       68.58       70.54      3.78 o 
   6   2   0        8.21       10.53      3.90 o 
   7   2   0        0.04       -1.35      2.64 o 
  -8   3   0        8.07        6.10      3.43 o 
  -7   3   0      140.38      129.68     14.17 o 
  -6   3   0       93.78       93.78      3.88 o 
  -5   3   0       10.29       10.43      5.16 o 
  -4   3   0      150.33      136.46      6.97 o 
  -3   3   0     1061.74     1060.33     11.36 o 
  -2   3   0      221.71      214.88      2.90 o 
  -1   3   0        6.39        3.31      0.55 o 
   0   3   0        2.39        3.49      0.58 o 
   1   3   0      282.17      271.74      3.88 o 
   2   3   0       14.68       12.18      0.88 o 
   3   3   0       73.76       79.80      2.80 o 
   4   3   0      218.46      231.66      6.22 o 
   5   3   0       32.60       40.56      4.69 o 
   6   3   0        2.45        1.00      1.88 o 
  -8   4   0        1.26        0.31      2.29 o 
  -7   4   0      103.51      113.18      5.48 o 
  -6   4   0        2.11        2.51      0.37 o 
  -5   4   0       32.42       35.71      1.52 o 
  -4   4   0       32.61       34.08      1.29 o 
  -3   4   0      401.76      399.59      5.33 o 
  -2   4   0     1211.94     1125.59     12.41 o 
  -1   4   0      522.86      486.69      6.29 o 
   0   4   0       35.56       33.68      1.21 o 
   1   4   0      351.54      361.46      3.40 o 
   2   4   0       66.19       68.01      1.98 o 
   3   4   0        5.67        3.32      1.15 o 
   4   4   0        1.17        2.98      2.76 o 
   5   4   0       34.94       48.16      4.18 o 
   6   4   0       13.79        7.12      9.00 o 
  -8   5   0        5.69        5.28      5.40 o 
  -7   5   0       35.56       45.83      5.11 o 
  -6   5   0       22.93       19.25      1.28 o 
  -5   5   0       33.97       37.51      1.52 o 
  -4   5   0      250.91      237.04      3.77 o 
  -3   5   0     1385.73     1347.55     15.16 o 
  -2   5   0      489.48      443.59      6.93 o 
  -1   5   0       63.99       64.99      1.60 o 
   0   5   0       32.71       37.61      1.36 o 
   1   5   0        8.86       10.53      0.70 o 
   2   5   0        6.59        3.03      0.93 o 
   3   5   0       84.67       97.09      4.06 o 
   4   5   0      128.50      144.81      5.56 o 
   5   5   0        5.19        1.14      2.55 o 
  -8   6   0        1.31        1.30      2.67 o 
  -7   6   0        8.50        4.97      4.57 o 
  -6   6   0       81.17       80.17      3.35 o 
  -5   6   0      193.14      194.32      3.90 o 
  -4   6   0        2.63        2.95      1.07 o 
  -3   6   0      208.73      187.65      3.48 o 
  -2   6   0       65.23       60.40      2.04 o 
  -1   6   0       39.00       37.31      1.76 o 
   0   6   0        1.81        3.50      0.55 o 
   1   6   0      553.42      569.84      8.22 o 
   2   6   0      263.15      286.59      5.11 o 
   3   6   0       12.52       14.06      7.91 o 
   4   6   0        0.10        0.10      1.24 o 
  -8   7   0       21.17       12.05     10.86 o 
  -7   7   0       14.62       17.92      3.34 o 
  -6   7   0       67.80       64.81      2.89 o 
  -5   7   0       34.66       38.14      2.01 o 
  -4   7   0       18.36       19.40      1.88 o 
  -3   7   0       47.41       51.03      2.19 o 
  -2   7   0       19.40       18.26      1.73 o 
  -1   7   0       89.80       88.62      2.41 o 
   0   7   0      148.40      142.19      1.73 o 
   1   7   0       36.68       34.62      5.11 o 
   2   7   0        4.58        1.63      1.96 o 
   3   7   0       11.07       -0.13      2.78 o 
  -8   8   0        1.56        2.53      4.41 o 
  -7   8   0        2.01        0.53      2.93 o 
  -6   8   0       99.50      100.61      3.15 o 
  -5   8   0       38.05       39.63      2.09 o 
  -4   8   0       15.55       15.22      1.74 o 
  -3   8   0       56.84       64.74      2.62 o 
  -2   8   0       52.65       52.38      2.00 o 
  -1   8   0        2.20        2.04      0.76 o 
   0   8   0       17.34       13.51     10.19 o 
   1   8   0       30.78       43.41      8.02 o 
   2   8   0       10.35        0.65      2.44 o 
  -7   9   0       12.67        9.16      3.72 o 
  -6   9   0       53.82       54.87      2.65 o 
  -5   9   0       25.43       20.59      6.85 o 
  -4   9   0       17.87       16.91      2.12 o 
  -3   9   0       22.09       24.19      2.17 o 
  -2   9   0       38.58       40.38      3.63 o 
  -1   9   0       24.97       33.16      3.96 o 
   0   9   0        0.40        0.08      2.89 o 
   1   9   0        0.21        0.01      1.71 o 
  -6  10   0       23.09       10.76      7.59 o 
  -5  10   0       26.65       20.81      6.15 o 
  -4  10   0       12.57       10.79      4.41 o 
  -3  10   0        0.84        2.40      5.37 o 
  -2  10   0        0.56        2.94      3.77 o 
  -1  10   0       13.45       16.22      8.80 o 
   0 -10   1       31.87        0.12      3.19 o 
   1 -10   1       12.08        6.78      5.74 o 
   2 -10   1        2.61        5.60      2.82 o 
   3 -10   1        2.68        2.76      1.56 o 
   4 -10   1       11.38       10.28      2.83 o 
   5 -10   1       46.94       50.28      2.97 o 
   6 -10   1       29.14       31.00      3.52 o 
  -1  -9   1       17.62       -1.11      6.51 o 
   0  -9   1        0.08       -0.22      2.23 o 
   1  -9   1        0.11        0.88      1.23 o 
   2  -9   1       29.58       31.28      2.48 o 
   3  -9   1       55.77       54.72      3.49 o 
   4  -9   1        8.53        7.91      1.62 o 
   5  -9   1       22.77       23.36      8.69 o 
   6  -9   1       29.09       26.17      5.28 o 
   7  -9   1        5.59        8.71      3.85 o 
  -3  -8   1        1.88       -0.05      2.78 o 
  -2  -8   1        4.21        0.00      1.94 o 
  -1  -8   1       38.16       35.40      3.52 o 
   0  -8   1       12.29       18.53      1.79 o 
   1  -8   1       18.39       16.35      1.16 o 
   2  -8   1      101.95      101.48      2.67 o 
   3  -8   1       76.59       74.59      4.25 o 
   4  -8   1        9.39        9.18      2.17 o 
   5  -8   1       68.97       73.37      2.71 o 
   6  -8   1       12.69       12.00      1.47 o 
   7  -8   1        4.94        8.94      3.19 o 
   8  -8   1        4.80        2.67      3.94 o 
  -4  -7   1        5.49       -0.09      4.52 o 
  -3  -7   1        7.75        0.02      0.71 o 
  -2  -7   1       13.26       14.62      6.46 o 
  -1  -7   1       44.78       46.26      1.66 o 
   0  -7   1       21.46       24.53      1.16 o 
   1  -7   1       23.31       25.24      1.35 o 
   2  -7   1      160.99      163.69      3.01 o 
   3  -7   1      190.81      191.09      4.55 o 
   4  -7   1       51.86       53.38      2.28 o 
   5  -7   1       25.68       26.19      2.05 o 
   6  -7   1        1.16        1.22      2.23 o 
   7  -7   1       37.69       38.20      4.18 o 
   8  -7   1        2.72        1.47      2.91 o 
  -4  -6   1        2.50        2.01      1.97 o 
  -3  -6   1        0.09        0.41      0.84 o 
  -2  -6   1       96.70       97.98      2.57 o 
  -1  -6   1      171.37      187.09      2.62 o 
   0  -6   1        0.44        1.91      0.80 o 
   1  -6   1       48.66       53.61      1.62 o 
   2  -6   1      427.26      416.95      6.32 o 
   3  -6   1      170.92      161.16      5.86 o 
   4  -6   1       39.98       35.61      2.24 o 
   5  -6   1       34.14       34.18      1.30 o 
   6  -6   1       47.85       51.98      3.74 o 
   7  -6   1       64.02       64.94      5.65 o 
   8  -6   1        0.07       -0.22      2.46 o 
  -5  -5   1       19.18       11.71      8.24 o 
  -4  -5   1      181.78      192.51      4.43 o 
  -3  -5   1      115.91      133.11      3.68 o 
  -2  -5   1       14.51       14.51      2.23 o 
  -1  -5   1       15.15       21.21      1.21 o 
   0  -5   1        9.49        7.88      0.91 o 
   1  -5   1        1.33        0.18      0.57 o 
   2  -5   1       20.76       24.36      1.21 o 
   3  -5   1      650.65      576.94      7.05 o 
   4  -5   1      354.63      388.80     21.16 o 
   5  -5   1        2.76        1.71      2.20 o 
   6  -5   1       40.39       40.86      4.23 o 
   7  -5   1       68.04       72.10      4.88 o 
   8  -5   1       17.82        9.21      7.64 o 
  -6  -4   1       37.67       41.58     24.81 o 
  -5  -4   1      118.80      136.20      5.53 o 
  -4  -4   1       35.44       42.96      2.37 o 
  -3  -4   1        4.92        4.45      1.33 o 
  -2  -4   1       52.60       60.63      4.02 o 
  -1  -4   1       16.30       16.31      0.91 o 
   0  -4   1      238.45      237.61      2.51 o 
   1  -4   1     1107.04     1053.40      8.03 o 
   2  -4   1      729.00      726.30      5.85 o 
   3  -4   1      230.45      204.80      2.83 o 
   4  -4   1        3.42        4.53      0.86 o 
   5  -4   1        2.33        2.08      1.82 o 
   6  -4   1      171.10      172.85      6.51 o 
   7  -4   1      109.46      118.82      5.62 o 
   8  -4   1       13.42       15.14      4.07 o 
  -6  -3   1        0.06       -0.29      2.48 o 
  -5  -3   1        6.99        9.23      2.05 o 
  -4  -3   1      104.40      112.94      3.25 o 
  -3  -3   1        4.59        5.07      1.12 o 
  -2  -3   1      242.10      264.90      3.79 o 
  -1  -3   1     1215.72     1143.16      8.72 o 
   0  -3   1     5308.90     5428.60     96.51 o 
   1  -3   1        8.71        9.23      0.67 o 
   2  -3   1       10.78       16.92      0.89 o 
   3  -3   1       40.85       37.84      0.75 o 
   4  -3   1       16.40       14.72      2.03 o 
   5  -3   1        7.68       11.37      2.91 o 
   6  -3   1       88.10       99.75      5.50 o 
   7  -3   1       38.38       40.00      4.30 o 
   8  -3   1       21.29       24.68      4.41 o 
  -7  -2   1        2.32       -1.54      2.09 o 
  -6  -2   1       13.20       16.83      2.67 o 
  -5  -2   1       21.19       26.65      2.07 o 
  -4  -2   1       62.11       65.20      2.53 o 
  -3  -2   1      113.54      113.68      2.26 o 
  -2  -2   1       89.77       78.92      2.12 o 
  -1  -2   1       42.75       36.95      1.20 o 
   0  -2   1     7512.41     7523.65    240.22 o 
   1  -2   1        9.94       11.82      0.77 o 
   2  -2   1      455.70      453.41      8.05 o 
   3  -2   1       86.37       79.26      3.60 o 
   4  -2   1      335.63      329.01      7.73 o 
   5  -2   1       13.19       17.44      1.18 o 
   6  -2   1       68.16       64.84      5.50 o 
   7  -2   1       21.65       29.71      4.74 o 
   8  -2   1       10.14        9.36      6.08 o 
  -7  -1   1       26.03       32.45      3.50 o 
  -6  -1   1       36.91       42.60      2.93 o 
  -5  -1   1       70.83       78.51      2.97 o 
  -4  -1   1       38.47       40.75      1.92 o 
  -3  -1   1      101.74       99.02      3.27 o 
  -2  -1   1       24.12       23.92      1.27 o 
  -1  -1   1     1167.74     1152.58     12.66 o 
   1  -1   1       70.02       77.10      1.97 o 
   2  -1   1     1479.17     1447.44    169.14 o 
   3  -1   1      139.80      147.16      2.24 o 
   4  -1   1      702.81      667.05      8.54 o 
   5  -1   1       96.00      101.00      3.05 o 
   6  -1   1       39.49       38.58      1.95 o 
   7  -1   1        0.92        0.63      0.99 o 
   8  -1   1        7.26       10.28      4.63 o 
  -8   0   1       18.32       17.81      4.51 o 
  -7   0   1      123.51      123.91      6.60 o 
  -6   0   1       57.35       64.49      3.73 o 
  -5   0   1       27.09       32.48      1.97 o 
  -4   0   1      337.43      327.36      5.45 o 
  -3   0   1       98.92      100.46      3.92 o 
  -2   0   1     3953.15     4152.05     44.67 o 
  -1   0   1      630.03      633.49      6.15 o 
   1   0   1     1118.53     1130.61      8.79 o 
   2   0   1       11.33        4.52      0.69 o 
   3   0   1      419.94      384.03      4.92 o 
   4   0   1      633.46      633.07      8.12 o 
   5   0   1       34.10       31.77      2.20 o 
   6   0   1        8.35        8.79      1.77 o 
   7   0   1       14.42        7.52      4.28 o 
  -8   1   1        9.14       16.11      9.45 o 
  -7   1   1       87.30       98.36      3.55 o 
  -6   1   1       15.15       18.50      1.81 o 
  -5   1   1        7.36        6.88      1.36 o 
  -4   1   1        5.40        8.53      1.69 o 
  -3   1   1     1769.74     1819.60     20.68 o 
  -2   1   1     6565.26     7120.48     80.27 o 
  -1   1   1     3155.92     3369.94     56.91 o 
   0   1   1      402.69      426.71      8.37 o 
   1   1   1      131.59      118.86      1.65 o 
   2   1   1      231.36      233.78      3.15 o 
   3   1   1        3.25        1.86      1.03 o 
   4   1   1      217.46      224.06      4.83 o 
   5   1   1      228.09      225.79      4.73 o 
   6   1   1       12.29       14.94      2.59 o 
   7   1   1        9.54        9.40      5.88 o 
  -8   2   1        1.91        1.91      4.16 o 
  -7   2   1       33.05       33.39      5.21 o 
  -6   2   1       71.57       61.02      2.98 o 
  -5   2   1      211.13      206.06      9.91 o 
  -4   2   1     1780.94     1796.26     29.90 o 
  -3   2   1     2513.35     2533.71     28.36 o 
  -2   2   1       70.19       64.02      1.74 o 
  -1   2   1        0.62        0.63      0.46 o 
   0   2   1        3.86        6.70      1.37 o 
   1   2   1       49.91       45.73      1.26 o 
   2   2   1        7.55        6.69      1.21 o 
   3   2   1      373.26      392.06      4.75 o 
   4   2   1      170.36      164.30      4.47 o 
   5   2   1       17.58       17.42      2.73 o 
   6   2   1        0.26        0.08      1.31 o 
  -8   3   1        1.96       -0.98      3.67 o 
  -7   3   1       77.32       79.74      5.26 o 
  -6   3   1       36.43       52.04      8.07 o 
  -5   3   1       75.44       75.11      4.76 o 
  -4   3   1       11.41       12.28      2.41 o 
  -3   3   1     1268.74     1253.12     21.41 o 
  -2   3   1      432.26      384.64      4.95 o 
  -1   3   1       34.99       35.46      0.84 o 
   0   3   1      429.02      396.00      8.72 o 
   1   3   1     1466.00     1456.28     12.90 o 
   2   3   1       79.61       80.91      2.81 o 
   3   3   1       44.30       45.78      2.26 o 
   4   3   1       47.80       55.08      4.35 o 
   5   3   1        0.75        2.75      1.90 o 
   6   3   1        0.07       -0.41      1.66 o 
  -9   4   1        6.57        4.61      4.67 o 
  -8   4   1       43.40       49.79     10.78 o 
  -7   4   1       14.20       11.73      4.39 o 
  -6   4   1       30.11       27.58      4.44 o 
  -5   4   1       81.02       85.23      7.26 o 
  -4   4   1        8.26        7.88      2.16 o 
  -3   4   1      319.11      302.64      4.21 o 
  -2   4   1       55.04       47.60      1.46 o 
  -1   4   1       36.66       27.94      0.69 o 
   0   4   1      130.21      115.65      3.01 o 
   1   4   1      872.24      867.07      8.62 o 
   2   4   1      248.95      265.17      4.08 o 
   3   4   1       29.07       37.04      2.48 o 
   4   4   1        0.57        0.64      1.43 o 
   5   4   1        5.34        3.11      2.33 o 
  -9   5   1        3.59        1.44      3.34 o 
  -8   5   1       21.04       18.40     14.16 o 
  -7   5   1        7.56        5.99      2.28 o 
  -6   5   1      120.41      117.71      3.52 o 
  -5   5   1        4.21        3.03      1.07 o 
  -4   5   1      123.34      123.00      2.61 o 
  -3   5   1      277.71      256.47      3.73 o 
  -2   5   1       33.60       30.52      1.30 o 
  -1   5   1       99.27       91.38      1.66 o 
   0   5   1      408.13      389.48      6.59 o 
   1   5   1       62.94       70.08      2.93 o 
   2   5   1        2.33        1.00      1.07 o 
   3   5   1       37.79       41.65      2.07 o 
   4   5   1       21.75       26.53      7.03 o 
   5   5   1       16.51        6.10      4.37 o 
  -8   6   1        0.32       -1.28      3.14 o 
  -7   6   1        3.07        3.45      1.53 o 
  -6   6   1      320.67      326.21     10.82 o 
  -5   6   1      122.95      118.76      3.05 o 
  -4   6   1      150.08      141.67      2.85 o 
  -3   6   1      220.81      216.71      3.14 o 
  -2   6   1      128.92      125.26      1.92 o 
  -1   6   1      132.98      123.10      4.58 o 
   0   6   1       19.81       21.34      2.81 o 
   1   6   1      125.57      134.92      4.80 o 
   2   6   1      192.64      178.13      9.88 o 
   3   6   1        9.27        7.01      1.93 o 
   4   6   1        1.68        0.04      2.31 o 
  -8   7   1        5.01        3.36      2.92 o 
  -7   7   1       50.45       50.26      4.11 o 
  -6   7   1      134.90      135.20      3.66 o 
  -5   7   1       60.10       55.47      2.32 o 
  -4   7   1       31.58       31.20      1.61 o 
  -3   7   1       14.93       14.62      2.02 o 
  -2   7   1        2.07        1.95      0.78 o 
  -1   7   1      224.20      241.38      6.94 o 
   0   7   1      252.16      271.93      7.91 o 
   1   7   1       21.83       14.52     14.92 o 
   2   7   1       16.08        6.90      8.67 o 
   3   7   1        0.21       -0.31      2.53 o 
  -8   8   1        2.81        2.03      2.75 o 
  -7   8   1       19.66       14.90      7.02 o 
  -6   8   1       40.79       43.90      2.35 o 
  -5   8   1        0.30        1.20      1.23 o 
  -4   8   1        0.36        0.66      1.43 o 
  -3   8   1      117.04      120.26      2.77 o 
  -2   8   1      216.39      243.36     11.98 o 
  -1   8   1       42.13       54.32      5.78 o 
   0   8   1        0.76        2.31      2.60 o 
   1   8   1       13.14        9.41      8.31 o 
   2   8   1        3.27        3.40      3.22 o 
  -7   9   1        6.67        5.05      3.08 o 
  -6   9   1       14.57        9.44      4.58 o 
  -5   9   1       32.39       34.85      2.11 o 
  -4   9   1       16.51       15.67      1.85 o 
  -3   9   1        2.41        4.29      3.35 o 
  -2   9   1       52.15       63.75      9.69 o 
  -1   9   1       48.33       57.11      6.54 o 
   0   9   1        0.06        0.21      2.93 o 
  -6  10   1       10.20        9.03      2.19 o 
  -5  10   1       17.68       19.77      4.34 o 
  -4  10   1       13.27       14.66      4.53 o 
  -3  10   1        8.13        7.25      4.42 o 
  -2  10   1       11.15        9.87      5.03 o 
  -1  10   1        1.53        1.42      4.00 o 
   4 -11   2        2.14        1.65      2.35 o 
   0 -10   2        4.50        2.28      7.09 o 
   1 -10   2        5.44        1.64      3.56 o 
   2 -10   2       19.82       21.21      9.70 o 
   3 -10   2        9.80        8.86      2.91 o 
   4 -10   2       18.60       17.53      5.82 o 
   5 -10   2       61.86       65.21      4.87 o 
   6 -10   2        8.03        7.91      3.63 o 
  -2  -9   2       27.82        0.01      3.81 o 
  -1  -9   2       25.82       -2.96      7.05 o 
   0  -9   2        0.09        0.88      0.93 o 
   1  -9   2        2.91        4.50      1.46 o 
   2  -9   2       98.21       99.54      3.49 o 
   3  -9   2       81.20       71.50      3.29 o 
   4  -9   2       13.92       11.95      3.40 o 
   5  -9   2        1.99        0.17      2.08 o 
   6  -9   2        3.21        8.01      3.48 o 
   7  -9   2       14.20        9.80      5.66 o 
  -3  -8   2        3.92        0.02      2.40 o 
  -2  -8   2        5.69       -0.11      0.81 o 
  -1  -8   2        5.62        0.10      0.73 o 
   0  -8   2        1.24        0.94      0.91 o 
   1  -8   2       48.59       47.91      2.32 o 
   2  -8   2      102.01      115.31      2.66 o 
   3  -8   2       35.85       40.06      2.56 o 
   4  -8   2       42.36       43.97      6.58 o 
   5  -8   2       15.42       16.45      3.93 o 
   6  -8   2       21.96       20.81      4.07 o 
   7  -8   2       33.15       15.08     14.44 o 
  -4  -7   2        6.60        0.00      1.35 o 
  -3  -7   2        1.64        0.01      0.97 o 
  -2  -7   2       20.43       18.63      6.13 o 
  -1  -7   2       44.71       49.84      2.23 o 
   0  -7   2       28.50       29.54      2.21 o 
   1  -7   2       57.17       62.31      2.87 o 
   2  -7   2       94.73       98.62      3.92 o 
   3  -7   2      136.82      134.47      2.99 o 
   4  -7   2       22.44       29.04      3.80 o 
   5  -7   2        0.34        1.35      2.58 o 
   6  -7   2       92.40       98.39      5.76 o 
   7  -7   2       41.25       12.36     12.74 o 
   8  -7   2        4.02        0.86      4.61 o 
  -5  -6   2       20.23       10.27      7.36 o 
  -4  -6   2        8.12        2.58      2.55 o 
  -3  -6   2        2.65        0.99      1.41 o 
  -2  -6   2       67.29       68.24      2.52 o 
  -1  -6   2       59.40       62.73      2.22 o 
   0  -6   2      100.36      100.32      2.46 o 
   1  -6   2      100.20      109.06      2.62 o 
   2  -6   2       95.74       99.73      1.91 o 
   3  -6   2      103.67       94.94      2.35 o 
   4  -6   2        6.51        6.48      2.79 o 
   5  -6   2        6.63        5.30      3.05 o 
   6  -6   2      114.27      118.93      6.01 o 
   7  -6   2       44.97       44.58      4.63 o 
   8  -6   2        9.77        2.90      3.43 o 
  -5  -5   2        8.43        3.64      3.07 o 
  -4  -5   2       52.05       58.91      3.38 o 
  -3  -5   2       24.81       31.33      2.27 o 
  -2  -5   2       31.83       44.47      2.13 o 
  -1  -5   2      225.27      230.80      3.50 o 
   0  -5   2     1128.40     1104.79     11.08 o 
   1  -5   2       17.75       13.42      1.06 o 
   2  -5   2       53.14       38.05      1.15 o 
   3  -5   2      137.87      137.02      2.93 o 
   4  -5   2       42.59       39.80      5.92 o 
   5  -5   2        8.46        9.73      3.52 o 
   6  -5   2       51.81       50.31      4.73 o 
   7  -5   2       18.17        9.96      9.14 o 
   8  -5   2       20.44       13.56     10.93 o 
  -6  -4   2       34.93       30.51     19.21 o 
  -5  -4   2       66.74       79.07      4.07 o 
  -4  -4   2       11.12       18.32      2.17 o 
  -3  -4   2       14.89       22.20      1.75 o 
  -2  -4   2       31.40       28.79      2.13 o 
  -1  -4   2       62.29       60.34      1.86 o 
   0  -4   2      581.70      528.55      5.54 o 
   1  -4   2       83.27       71.49      1.94 o 
   2  -4   2      951.64      944.12      8.81 o 
   3  -4   2      135.26      125.94      4.55 o 
   4  -4   2       73.50       68.06      6.62 o 
   5  -4   2       11.87       15.59      2.78 o 
   6  -4   2      137.13      137.42      5.33 o 
   7  -4   2       33.02       35.33      5.19 o 
   8  -4   2        6.86        9.53      4.71 o 
  -7  -3   2       36.22       32.82     20.05 o 
  -6  -3   2        7.41       12.45      2.36 o 
  -5  -3   2        8.76        8.05      2.13 o 
  -4  -3   2       16.00       19.94      2.09 o 
  -3  -3   2        4.06        4.13      1.31 o 
  -2  -3   2      147.64      142.23      2.46 o 
  -1  -3   2     2006.11     2094.43     26.57 o 
   0  -3   2     2693.63     2587.36     23.31 o 
   1  -3   2       67.83       55.46      1.43 o 
   2  -3   2      106.81      107.90      2.12 o 
   3  -3   2      165.51      135.34      6.52 o 
   4  -3   2      690.92      701.93     14.10 o 
   5  -3   2      121.24      130.91      5.29 o 
   6  -3   2       36.90       41.75      4.91 o 
   7  -3   2        0.37        0.45      2.74 o 
   8  -3   2       10.07       13.32      4.16 o 
  -7  -2   2       18.48       17.89      3.71 o 
  -6  -2   2        8.31       10.33      2.10 o 
  -5  -2   2        0.84        0.41      1.22 o 
  -4  -2   2      112.78      120.13      2.83 o 
  -3  -2   2      794.73      780.28      8.34 o 
  -2  -2   2      209.85      227.60      3.30 o 
  -1  -2   2     1188.15     1137.51     12.27 o 
   0  -2   2      196.29      209.37      4.53 o 
   1  -2   2       13.47       14.38      1.65 o 
   2  -2   2       43.35       53.42      2.03 o 
   3  -2   2      597.67      568.75     10.84 o 
   4  -2   2      494.98      524.79      8.18 o 
   5  -2   2      107.17       91.56      6.68 o 
   6  -2   2       28.98       37.36      3.54 o 
   7  -2   2       21.06       25.24      3.84 o 
   8  -2   2        9.67        8.94      4.53 o 
  -8  -1   2        4.02        4.57      3.54 o 
  -7  -1   2       22.41       29.36      4.31 o 
  -6  -1   2        1.18        3.41      1.94 o 
  -5  -1   2       92.17      102.85      3.20 o 
  -4  -1   2      439.96      422.50      8.21 o 
  -3  -1   2      484.44      457.36      6.99 o 
  -2  -1   2      334.18      329.14      4.74 o 
  -1  -1   2      744.18      777.40     17.05 o 
   0  -1   2      104.57      111.42      2.30 o 
   1  -1   2      355.22      333.59      4.34 o 
   2  -1   2       97.29      109.01      1.90 o 
   3  -1   2      420.31      397.95      5.79 o 
   4  -1   2      255.26      283.23      8.61 o 
   5  -1   2      156.33      152.65      5.48 o 
   6  -1   2        0.20        0.69      2.33 o 
   7  -1   2       26.84       26.84      3.88 o 
  -8   0   2        7.98        9.94      3.72 o 
  -7   0   2       57.17       66.97      3.83 o 
  -6   0   2        7.12        4.58      1.56 o 
  -5   0   2       65.07       68.13      3.37 o 
  -4   0   2      662.05      677.86      9.31 o 
  -3   0   2     1435.75     1381.18     16.42 o 
  -2   0   2       49.19       48.26      2.00 o 
  -1   0   2      212.59      208.12      3.12 o 
   0   0   2      854.35      772.20      7.72 o 
   1   0   2      221.61      208.76      2.47 o 
   2   0   2       23.69       31.16      1.87 o 
   3   0   2      468.89      489.71      7.95 o 
   4   0   2      115.12      117.22      5.23 o 
   5   0   2        4.04        5.87      1.38 o 
   6   0   2        3.14        2.37      2.54 o 
   7   0   2       35.79       38.70      4.22 o 
  -8   1   2       21.03       24.06      3.96 o 
  -7   1   2       39.69       52.23      4.46 o 
  -6   1   2       16.67       20.35      3.00 o 
  -5   1   2        2.92        3.71      1.87 o 
  -4   1   2      174.40      155.27      3.72 o 
  -3   1   2      799.77      748.13      9.63 o 
  -2   1   2      835.39      816.19     11.86 o 
  -1   1   2      305.18      296.20      3.48 o 
   0   1   2     1101.02     1015.10     11.31 o 
   1   1   2     3299.56     3506.05     36.24 o 
   2   1   2      188.72      175.34      2.14 o 
   3   1   2       29.79       30.78      1.27 o 
   4   1   2       22.06       20.79      1.34 o 
   5   1   2       13.80       21.05      3.87 o 
   6   1   2        4.82        4.97      1.74 o 
   7   1   2        5.71        2.54      2.73 o 
  -8   2   2       49.05       51.69     14.22 o 
  -7   2   2        1.00       -0.43      1.12 o 
  -6   2   2        6.07        2.98      5.03 o 
  -5   2   2       21.72       29.21      2.60 o 
  -4   2   2     1013.14      974.15     12.07 o 
  -3   2   2     1342.87     1330.66     14.76 o 
  -2   2   2        1.87        0.91      0.81 o 
  -1   2   2      136.05      131.03      1.98 o 
   0   2   2      300.40      287.34      9.41 o 
   1   2   2      349.38      310.34      2.75 o 
   2   2   2       68.24       62.01      1.58 o 
   3   2   2      379.86      392.86      4.47 o 
   4   2   2       84.63       89.21      2.35 o 
   5   2   2        9.46        7.98      2.69 o 
   6   2   2        1.55        3.66      1.99 o 
  -9   3   2        1.03        2.04      7.93 o 
  -8   3   2        0.24       -0.87      1.28 o 
  -7   3   2       25.80       27.46      5.14 o 
  -6   3   2      796.58      805.63     17.77 o 
  -5   3   2       99.59      107.22      7.54 o 
  -4   3   2      219.95      215.99      4.06 o 
  -3   3   2      125.60      118.62      2.82 o 
  -2   3   2       53.41       57.35      1.28 o 
  -1   3   2      810.96      892.82     48.41 o 
   0   3   2      410.18      388.42      9.87 o 
   1   3   2     1189.70     1253.61      9.62 o 
   2   3   2      306.40      315.29      3.33 o 
   3   3   2       56.29       59.30      1.90 o 
   4   3   2        7.88        9.25      1.67 o 
   5   3   2       34.64       42.81      2.79 o 
   6   3   2        8.51        5.94      4.69 o 
  -9   4   2        3.10        5.08      5.56 o 
  -8   4   2       25.70       27.02      9.61 o 
  -7   4   2       43.45       49.18      5.65 o 
  -6   4   2      272.60      295.03     12.51 o 
  -5   4   2       37.14       35.64      3.53 o 
  -4   4   2      210.59      195.10      5.34 o 
  -3   4   2       10.67       10.43      1.34 o 
  -2   4   2      317.15      292.98     12.10 o 
  -1   4   2       56.64       52.68      3.28 o 
   0   4   2      325.35      330.68      7.90 o 
   1   4   2       62.89       57.46      1.59 o 
   2   4   2      100.52      101.62      1.67 o 
   3   4   2        0.21       -0.77      1.17 o 
   4   4   2        3.33        3.07      1.44 o 
   5   4   2       38.29       41.30      2.92 o 
  -9   5   2        2.92        0.64      4.03 o 
  -8   5   2        0.11       -1.08      3.43 o 
  -7   5   2       50.31       50.69      8.50 o 
  -6   5   2      113.49      109.91      5.83 o 
  -5   5   2        6.08        6.52      1.48 o 
  -4   5   2      125.08      122.67      2.96 o 
  -3   5   2      130.32      124.16      2.05 o 
  -2   5   2      189.11      179.92      2.24 o 
  -1   5   2      180.33      181.19      8.40 o 
   0   5   2      331.67      345.58      9.15 o 
   1   5   2       16.82       19.39      2.70 o 
   2   5   2        7.98        8.24      1.11 o 
   3   5   2        2.40        2.02      1.15 o 
   4   5   2       10.39        3.77      3.49 o 
  -8   6   2        0.09        0.66      2.33 o 
  -7   6   2       17.60       16.10      5.04 o 
  -6   6   2       70.78       73.63      3.53 o 
  -5   6   2       14.64       14.33      1.56 o 
  -4   6   2        6.05        6.62      1.20 o 
  -3   6   2      315.24      290.86      4.18 o 
  -2   6   2      619.07      621.40      7.61 o 
  -1   6   2       56.47       63.81      7.38 o 
   0   6   2       13.67       13.59      3.72 o 
   1   6   2       43.62       49.97      3.84 o 
   2   6   2       37.02       43.49      4.01 o 
   3   6   2        0.50       -0.38      2.41 o 
  -8   7   2       13.48       14.41      4.30 o 
  -7   7   2       40.42       41.63      8.18 o 
  -6   7   2       51.50       51.72      2.38 o 
  -5   7   2      103.76      102.98      3.22 o 
  -4   7   2       38.47       40.07      2.19 o 
  -3   7   2       14.71       14.51      1.05 o 
  -2   7   2        0.78        1.01      2.44 o 
  -1   7   2       91.08       90.41      5.92 o 
   0   7   2       45.51       57.20      6.00 o 
   1   7   2       43.89       54.25      6.33 o 
   2   7   2       27.18       29.42      5.72 o 
  -8   8   2       18.66       23.23      4.58 o 
  -7   8   2       48.31       56.71      3.66 o 
  -6   8   2       28.33       29.72      3.35 o 
  -5   8   2        3.61        4.21      1.47 o 
  -4   8   2       25.94       23.06      1.75 o 
  -3   8   2       66.34       61.44      2.92 o 
  -2   8   2      260.13      270.64      9.82 o 
  -1   8   2       26.02       23.67      8.23 o 
   0   8   2        9.17        9.44      7.92 o 
   1   8   2       23.37       24.27      9.70 o 
  -7   9   2        0.55        0.96      1.88 o 
  -6   9   2        0.61        1.32      1.93 o 
  -5   9   2       82.11       81.82      3.63 o 
  -4   9   2       42.32       51.31      8.42 o 
  -3   9   2       21.27       19.43      4.69 o 
  -2   9   2       38.11       45.20      6.25 o 
  -1   9   2        6.65        7.72      7.83 o 
   0   9   2        0.44       -1.32      4.11 o 
  -6  10   2       16.83       20.06      4.43 o 
  -5  10   2       22.50       26.23      5.03 o 
  -4  10   2       11.80       19.20      8.03 o 
  -3  10   2       23.50       16.41      5.46 o 
  -2  10   2        2.92        0.80      5.98 o 
   3 -11   3        6.40        4.94      3.12 o 
   0 -10   3        0.60       -1.44      6.38 o 
   1 -10   3       13.00       15.39      3.17 o 
   2 -10   3       17.23       17.13      5.21 o 
   3 -10   3        2.38        8.41      3.88 o 
   4 -10   3       12.07        2.93      5.12 o 
   5 -10   3       21.10       19.35      5.00 o 
   6 -10   3       24.52       21.57      4.05 o 
  -2  -9   3       13.57       -2.87      7.76 o 
  -1  -9   3        7.34       -0.04      0.73 o 
   0  -9   3        0.37        1.38      1.56 o 
   1  -9   3       10.09       13.96      2.06 o 
   2  -9   3       65.60       73.85      3.68 o 
   3  -9   3      121.62      115.78      3.99 o 
   4  -9   3       15.09       15.37      4.07 o 
   5  -9   3        0.11       -3.38      3.45 o 
   6  -9   3       30.90       34.52      4.28 o 
  -3  -8   3        4.79        0.04      0.94 o 
  -2  -8   3        7.07        0.26      1.46 o 
  -1  -8   3        8.35        0.21      1.27 o 
   0  -8   3       83.22       79.47      2.93 o 
   1  -8   3      111.21      103.47      2.79 o 
   2  -8   3       27.83       23.30      1.89 o 
   3  -8   3       10.68        9.40      2.97 o 
   4  -8   3        0.18        0.09      1.83 o 
   5  -8   3        4.03        4.85      5.79 o 
   6  -8   3       30.41       34.86      5.78 o 
   7  -8   3       26.79       22.34      4.37 o 
  -4  -7   3        1.31        0.05      1.52 o 
  -3  -7   3        0.43        0.04      0.98 o 
  -2  -7   3       18.73       21.11      6.51 o 
  -1  -7   3       88.43       89.24      3.21 o 
   0  -7   3      125.61      129.11      2.92 o 
   1  -7   3        3.95        9.88      1.63 o 
   2  -7   3      106.05      102.49      2.88 o 
   3  -7   3       94.09       95.84      3.35 o 
   4  -7   3        0.68        1.60      4.14 o 
   5  -7   3       33.01       21.16      7.23 o 
   6  -7   3      133.46      140.39      5.97 o 
   7  -7   3       23.82       14.19     10.17 o 
  -5  -6   3        6.48        2.65      2.37 o 
  -4  -6   3        4.01        3.18      2.59 o 
  -3  -6   3       11.84       14.49      1.96 o 
  -2  -6   3       11.96       16.76      2.81 o 
  -1  -6   3      152.32      174.22      4.16 o 
   0  -6   3      304.11      286.21      4.36 o 
   1  -6   3       25.98       25.10      1.80 o 
   2  -6   3       89.54       96.39      3.20 o 
   3  -6   3       68.97       62.46      2.58 o 
   4  -6   3      117.17      111.64      8.98 o 
   5  -6   3       44.13       50.71      8.14 o 
   6  -6   3       38.25       25.95     18.67 o 
   7  -6   3        9.82        4.37      4.49 o 
  -6  -5   3        1.89        2.15      2.74 o 
  -5  -5   3        6.04        5.01      2.17 o 
  -4  -5   3       27.31       34.44      2.78 o 
  -3  -5   3       14.01       15.39      2.91 o 
  -2  -5   3        0.65        2.43      1.23 o 
  -1  -5   3      414.16      429.79      6.11 o 
   0  -5   3      120.81      128.32      4.84 o 
   1  -5   3        1.72        0.51      0.82 o 
   2  -5   3      125.33      119.09      2.20 o 
   3  -5   3      263.97      240.83      3.44 o 
   4  -5   3      249.62      259.37     11.19 o 
   5  -5   3       87.01      100.86      6.13 o 
   6  -5   3       25.60       28.20      4.59 o 
   7  -5   3        2.39        6.09      3.98 o 
   8  -5   3        7.75        8.60      4.21 o 
  -6  -4   3        9.26        5.81      4.66 o 
  -5  -4   3       13.96       17.48      3.60 o 
  -4  -4   3       63.95       78.04      3.24 o 
  -3  -4   3      118.20      123.07      3.06 o 
  -2  -4   3      114.87      136.90      3.04 o 
  -1  -4   3      503.54      483.50      5.79 o 
   0  -4   3        3.46        3.71      1.46 o 
   1  -4   3       46.96       46.83      1.73 o 
   2  -4   3       11.27        8.54      0.83 o 
   3  -4   3      349.58      312.15      3.27 o 
   4  -4   3       88.73       86.59      5.16 o 
   5  -4   3       44.21       39.47      4.82 o 
   6  -4   3       32.74       39.91      3.97 o 
   7  -4   3       59.29       67.69      5.27 o 
  -7  -3   3       22.12       15.97     10.71 o 
  -6  -3   3        0.12        1.31      2.17 o 
  -5  -3   3       37.61       53.01      3.12 o 
  -4  -3   3      248.08      257.11      4.94 o 
  -3  -3   3       41.37       41.81      2.84 o 
  -2  -3   3       22.27       25.39      1.70 o 
  -1  -3   3      663.29      680.09      9.10 o 
   0  -3   3      118.90      116.71      2.79 o 
   1  -3   3       31.06       36.95      3.32 o 
   2  -3   3      197.97      233.17      7.62 o 
   3  -3   3      377.10      354.72      8.37 o 
   4  -3   3      345.67      348.17      9.36 o 
   5  -3   3      178.75      176.52      6.36 o 
   6  -3   3        0.25        0.32      2.22 o 
   7  -3   3       47.30       56.28      7.62 o 
  -7  -2   3       14.44       18.53      3.26 o 
  -6  -2   3        4.02        3.58      2.00 o 
  -5  -2   3        0.20        1.41      1.38 o 
  -4  -2   3       47.85       48.48      2.46 o 
  -3  -2   3      655.24      668.96     12.14 o 
  -2  -2   3     1090.30     1084.87     13.41 o 
  -1  -2   3      528.86      564.75      7.75 o 
   0  -2   3      453.45      421.67     13.10 o 
   1  -2   3      306.03      280.44      4.73 o 
   2  -2   3      129.81      117.67      6.52 o 
   3  -2   3      610.81      648.00     10.55 o 
   4  -2   3       41.81       35.45      5.99 o 
   5  -2   3        1.07        2.37      2.39 o 
   6  -2   3        0.63        3.26      2.46 o 
   7  -2   3       31.04       29.37      6.67 o 
  -8  -1   3       12.56       10.66      3.57 o 
  -7  -1   3        0.09        0.01      0.95 o 
  -6  -1   3        1.93        0.21      1.24 o 
  -5  -1   3      104.86      126.12      4.39 o 
  -4  -1   3      370.92      373.21      7.15 o 
  -3  -1   3      623.19      589.98      8.72 o 
  -2  -1   3        4.29        2.90      1.51 o 
  -1  -1   3        2.93        2.12      1.14 o 
   0  -1   3     1042.18      950.26     27.10 o 
   1  -1   3     1413.38     1289.16     25.79 o 
   2  -1   3      124.88      114.67      3.64 o 
   3  -1   3      329.83      329.19      4.33 o 
   4  -1   3      136.89      125.70      2.34 o 
   5  -1   3        0.65        1.32      2.14 o 
   6  -1   3        0.10        1.91      2.25 o 
   7  -1   3       16.46        0.80      2.82 o 
  -8   0   3       20.25       28.48      3.75 o 
  -7   0   3       16.82       20.15      6.83 o 
  -6   0   3       88.70      108.21      5.51 o 
  -5   0   3       21.11       24.68      2.71 o 
  -4   0   3      363.16      342.22      7.74 o 
  -3   0   3      173.02      185.77      5.17 o 
  -2   0   3      176.59      191.91      4.79 o 
  -1   0   3        1.78        0.70      0.86 o 
   0   0   3     1423.35     1288.19     13.37 o 
   1   0   3     1468.37     1447.30     26.63 o 
   2   0   3      322.68      316.85      4.64 o 
   3   0   3      340.29      331.48      5.24 o 
   4   0   3       53.16       51.88      1.90 o 
   5   0   3       12.46       20.16      2.69 o 
   6   0   3       11.66        7.82      6.95 o 
   7   0   3        4.66        0.05      2.58 o 
  -8   1   3       12.14       10.99      4.68 o 
  -7   1   3       32.68       41.98      5.15 o 
  -6   1   3      438.67      457.49      8.94 o 
  -5   1   3       18.56       23.30      2.58 o 
  -4   1   3      261.14      251.72      5.38 o 
  -3   1   3      117.33      107.89      3.99 o 
  -2   1   3       43.00       39.53      1.64 o 
  -1   1   3      879.59      864.05      9.51 o 
   0   1   3      858.58      801.03      8.03 o 
   1   1   3      638.34      640.85      8.11 o 
   2   1   3      236.34      237.40      4.10 o 
   3   1   3       28.97       27.28      1.91 o 
   4   1   3       31.25       32.98      1.84 o 
   5   1   3       93.51       99.44      3.95 o 
   6   1   3       19.25       14.12      9.91 o 
  -9   2   3        4.04        7.11      6.06 o 
  -8   2   3       14.50       17.03      6.55 o 
  -7   2   3       24.90       38.00      5.87 o 
  -6   2   3       48.10       54.48      4.43 o 
  -5   2   3        6.85        6.32      2.43 o 
  -4   2   3      704.01      720.37      9.51 o 
  -3   2   3       79.94       70.60      2.14 o 
  -2   2   3      424.47      406.66      4.79 o 
  -1   2   3      121.76      120.56      1.87 o 
   0   2   3     1308.19     1364.11     22.15 o 
   1   2   3       10.25       18.11      1.43 o 
   2   2   3       48.50       47.77      1.44 o 
   3   2   3        0.19        1.26      1.24 o 
   4   2   3       64.35       66.87      2.63 o 
   5   2   3       55.93       52.79      4.48 o 
   6   2   3        2.42        1.75      2.11 o 
  -9   3   3        0.42       -3.07      5.25 o 
  -8   3   3       28.09       25.82      6.22 o 
  -7   3   3       52.54       67.75      9.69 o 
  -6   3   3      249.46      250.23      6.19 o 
  -5   3   3       54.62       63.32      3.55 o 
  -4   3   3      229.72      239.62      5.67 o 
  -3   3   3      825.53      793.76      9.10 o 
  -2   3   3      526.39      503.90      5.38 o 
  -1   3   3        4.05       13.84      0.77 o 
   0   3   3      131.71      115.19      3.29 o 
   1   3   3      151.45      156.17      2.72 o 
   2   3   3      143.32      153.85      2.69 o 
   3   3   3       27.54       26.75      2.44 o 
   4   3   3       22.22       25.27      1.84 o 
   5   3   3       22.66       12.57      9.44 o 
  -9   4   3        4.27        6.44      5.71 o 
  -8   4   3       23.72       24.17      9.41 o 
  -7   4   3      113.94      129.21      7.32 o 
  -6   4   3       64.04       66.15      5.24 o 
  -5   4   3       35.23       45.42      3.89 o 
  -4   4   3       12.53       13.05      1.56 o 
  -3   4   3        1.82        2.08      1.87 o 
  -2   4   3      298.12      300.09      4.58 o 
  -1   4   3      855.04      871.73     16.30 o 
   0   4   3      250.92      260.84      7.64 o 
   1   4   3      183.30      160.57      2.57 o 
   2   4   3       28.63       29.93      1.19 o 
   3   4   3        1.01        0.11      0.83 o 
   4   4   3       40.12       40.59      3.28 o 
  -9   5   3       20.61       20.84     10.76 o 
  -8   5   3       16.56       23.36      5.50 o 
  -7   5   3       87.77       90.20      6.53 o 
  -6   5   3       14.37       17.70      3.55 o 
  -5   5   3        1.29        0.72      1.80 o 
  -4   5   3        0.29        0.57      1.36 o 
  -3   5   3      217.25      216.45      3.64 o 
  -2   5   3      336.01      324.14      5.52 o 
  -1   5   3      153.32      145.96      6.08 o 
   0   5   3       27.29       32.01      4.21 o 
   1   5   3       88.04       95.59      8.70 o 
   2   5   3       15.06       15.61      4.13 o 
   3   5   3       18.13       12.75      6.89 o 
   4   5   3        8.84        7.22      3.67 o 
  -8   6   3        5.75        4.49      2.58 o 
  -7   6   3       27.73       27.78      2.61 o 
  -6   6   3       36.03       38.63      3.22 o 
  -5   6   3       42.32       45.56      5.24 o 
  -4   6   3        0.56        0.70      0.80 o 
  -3   6   3      148.74      151.70      2.58 o 
  -2   6   3      352.98      348.00      9.71 o 
  -1   6   3        3.09        3.67      3.06 o 
   0   6   3        0.16       -0.95      2.72 o 
   1   6   3       50.98       55.73      9.01 o 
   2   6   3       12.69       13.61      4.77 o 
   3   6   3       10.98       14.24      4.72 o 
  -8   7   3        5.23        3.23      3.25 o 
  -7   7   3        7.11        6.20      2.97 o 
  -6   7   3       17.91       19.97      2.70 o 
  -5   7   3      214.90      216.84      4.36 o 
  -4   7   3      103.34      102.28      4.67 o 
  -3   7   3       51.13       56.23      3.55 o 
  -2   7   3       12.08       14.50      3.96 o 
  -1   7   3        3.66        2.04      3.32 o 
   0   7   3        1.38        1.10      3.17 o 
   1   7   3        0.85        0.51      3.20 o 
   2   7   3       29.76       27.05      9.59 o 
  -8   8   3        5.51        3.89      3.90 o 
  -7   8   3       26.48       31.81      3.23 o 
  -6   8   3       75.68       75.60      3.49 o 
  -5   8   3        8.76        7.21      1.61 o 
  -4   8   3        8.22        6.16      1.11 o 
  -3   8   3       58.39       60.25      5.65 o 
  -2   8   3       30.89       41.28      5.63 o 
  -1   8   3        7.35       12.33      4.83 o 
   0   8   3       21.59       24.49      6.14 o 
   1   8   3       23.21       20.22      6.29 o 
  -7   9   3       10.48        8.92      3.13 o 
  -6   9   3        0.13        0.05      0.99 o 
  -4   9   3       41.96       40.13      5.72 o 
  -3   9   3       23.07       21.80      5.34 o 
  -2   9   3       32.69       37.64      6.41 o 
  -1   9   3       39.18       50.09      7.61 o 
  -4  10   3       26.10       29.88      6.02 o 
   0 -10   4        6.95        1.37      1.53 o 
   1 -10   4       14.54       12.61      2.27 o 
   2 -10   4       19.39       24.30      2.79 o 
   3 -10   4        5.77        6.71      2.80 o 
   4 -10   4        0.08       -0.94      2.96 o 
   5 -10   4       16.95       22.29      5.74 o 
  -2  -9   4        5.84        0.94      1.47 o 
  -1  -9   4       21.11       -0.42      2.54 o 
   0  -9   4       16.13       14.30      5.51 o 
   1  -9   4        1.83        1.02      1.33 o 
   2  -9   4       23.47       26.73      2.29 o 
   3  -9   4       65.38       64.53      3.69 o 
   4  -9   4       10.69       10.49      6.67 o 
   5  -9   4       25.89       32.62      5.70 o 
   6  -9   4       43.62       45.09      6.94 o 
  -3  -8   4        3.26        0.12      1.32 o 
  -2  -8   4        0.06        0.19      1.29 o 
  -1  -8   4       15.46       19.67      6.99 o 
   0  -8   4       70.51       79.05      3.71 o 
   1  -8   4       76.77       72.84      3.96 o 
   2  -8   4       98.91       90.94      2.89 o 
   3  -8   4       27.73       29.59      2.45 o 
   4  -8   4       27.99       26.38      3.11 o 
   5  -8   4       11.10       13.05      4.65 o 
   6  -8   4        0.82        3.26      6.80 o 
   7  -8   4        5.91        6.96      4.01 o 
  -4  -7   4        2.29       -0.07      1.16 o 
  -3  -7   4        0.21       -0.01      1.24 o 
  -2  -7   4       34.26       42.70      2.71 o 
  -1  -7   4      283.28      257.04      5.66 o 
   0  -7   4       21.97       22.48      2.09 o 
   1  -7   4        2.55        2.14      1.27 o 
   2  -7   4       31.47       38.09      2.03 o 
   3  -7   4       29.72       30.00      2.53 o 
   4  -7   4        6.70        3.94      3.29 o 
   5  -7   4       61.38       61.05      6.34 o 
   6  -7   4      110.03      110.25     12.79 o 
   7  -7   4       27.73       31.90      5.99 o 
  -5  -6   4        1.65        3.68      2.23 o 
  -4  -6   4       37.63       45.05      3.01 o 
  -3  -6   4       32.23       34.61      4.01 o 
  -2  -6   4       27.15       34.76      2.25 o 
  -1  -6   4      105.00      114.96      3.04 o 
   0  -6   4       16.02       23.38      1.83 o 
   1  -6   4       14.57       17.90      1.89 o 
   2  -6   4        0.24        1.38      1.36 o 
   3  -6   4      247.93      225.80      4.61 o 
   4  -6   4      294.79      298.67     13.37 o 
   5  -6   4       69.76       68.94      9.64 o 
   6  -6   4        0.90        0.97      3.42 o 
   7  -6   4       19.82       25.00      4.67 o 
  -6  -5   4        0.03       -1.60      2.35 o 
  -5  -5   4       16.24       15.36      6.55 o 
  -4  -5   4       54.90       66.27      3.55 o 
  -3  -5   4       19.41       23.61      2.17 o 
  -2  -5   4      158.18      172.84      3.97 o 
  -1  -5   4      219.84      220.17      4.07 o 
   0  -5   4        8.61       11.79      1.47 o 
   1  -5   4       25.74       25.45      1.57 o 
   2  -5   4       56.95       46.53      2.53 o 
   3  -5   4      255.97      247.89     10.45 o 
   4  -5   4       63.64       54.98      8.23 o 
   5  -5   4       32.83       27.65      5.00 o 
   6  -5   4        0.22        1.09      3.14 o 
   7  -5   4       29.68       29.81      4.82 o 
  -6  -4   4        0.33        0.41      2.07 o 
  -5  -4   4       12.52       20.08      2.84 o 
  -4  -4   4       60.35       66.44      3.18 o 
  -3  -4   4      110.74      128.81      3.71 o 
  -2  -4   4      123.05      134.22      3.62 o 
  -1  -4   4       60.23       73.14      2.21 o 
   0  -4   4      357.10      338.46      5.56 o 
   1  -4   4      221.65      205.25      4.32 o 
   2  -4   4      194.26      196.21      2.95 o 
   3  -4   4      484.61      488.82      5.12 o 
   4  -4   4       34.25       30.29      4.38 o 
   5  -4   4       11.72        9.58      3.97 o 
   6  -4   4        0.87        1.14      2.45 o 
   7  -4   4       48.71       55.21      6.40 o 
  -7  -3   4        1.44        2.01      2.21 o 
  -6  -3   4        0.55        3.06      2.24 o 
  -5  -3   4       60.80       76.07      3.20 o 
  -4  -3   4      143.66      145.28      3.70 o 
  -3  -3   4      102.11      109.27      3.57 o 
  -2  -3   4        6.98       12.54      2.55 o 
  -1  -3   4      120.71      120.56      3.12 o 
   0  -3   4     1171.45     1127.94     20.36 o 
   1  -3   4      454.44      415.32      6.75 o 
   2  -3   4        8.41        8.09      1.65 o 
   3  -3   4       93.99       73.46      3.08 o 
   4  -3   4      143.88      148.16      9.53 o 
   5  -3   4        8.78       17.14      4.23 o 
   6  -3   4       13.03       15.37      3.45 o 
   7  -3   4       24.30       22.21      4.39 o 
  -7  -2   4       13.51        8.05      5.52 o 
  -6  -2   4       56.43       62.47      3.29 o 
  -5  -2   4        3.68        4.81      1.97 o 
  -4  -2   4       94.74       98.54      3.82 o 
  -3  -2   4      153.28      149.06      4.01 o 
  -2  -2   4        1.50        1.03      1.52 o 
  -1  -2   4       37.60       45.56      2.15 o 
   0  -2   4      194.83      157.27      3.85 o 
   1  -2   4      240.31      191.17      5.43 o 
   2  -2   4      746.87      738.04     11.04 o 
   3  -2   4      612.51      600.14      7.35 o 
   4  -2   4       91.88       89.20      2.66 o 
   5  -2   4       26.24       34.58      4.16 o 
   6  -2   4       29.12       25.53      5.94 o 
   7  -2   4        0.47        0.51      2.95 o 
  -8  -1   4        5.92       10.11      4.92 o 
  -7  -1   4        1.60        0.97      1.75 o 
  -6  -1   4       48.03       60.51      4.26 o 
  -5  -1   4       45.60       56.51      3.66 o 
  -4  -1   4      677.03      732.37     19.22 o 
  -3  -1   4      100.96      103.76      3.79 o 
  -2  -1   4       18.59       18.68      2.17 o 
  -1  -1   4       94.09       95.45      2.55 o 
   0  -1   4     2577.21     2456.36     26.79 o 
   1  -1   4      299.26      297.18      4.45 o 
   2  -1   4       82.19       77.40      1.80 o 
   3  -1   4       26.19       23.29      2.36 o 
   4  -1   4       89.80       93.95      2.45 o 
   5  -1   4       37.61       34.15      5.27 o 
   6  -1   4        3.91       -0.06      2.32 o 
  -8   0   4        0.38       -0.99      2.00 o 
  -7   0   4       60.29       77.69      7.45 o 
  -6   0   4      134.29      152.14      6.40 o 
  -5   0   4       44.90       49.13      3.96 o 
  -4   0   4      368.86      400.49      6.78 o 
  -3   0   4      141.61      127.46      3.86 o 
  -2   0   4      277.24      271.02      4.32 o 
  -1   0   4        5.60        4.60      1.23 o 
   0   0   4      978.12      941.06     10.45 o 
   1   0   4        4.07        4.46      1.23 o 
   2   0   4      228.43      220.13      3.65 o 
   3   0   4       41.09       39.34      2.20 o 
   4   0   4       53.94       52.24      2.04 o 
   5   0   4       84.22       87.50      4.78 o 
   6   0   4       31.51       29.43     18.91 o 
  -8   1   4        0.20        1.13      1.78 o 
  -7   1   4       88.31      110.78      6.46 o 
  -6   1   4       60.00       64.00      4.78 o 
  -5   1   4        9.70       16.26      3.03 o 
  -4   1   4       47.86       50.35      3.11 o 
  -3   1   4      524.54      491.63     21.95 o 
  -2   1   4      477.26      457.55      5.84 o 
  -1   1   4      714.29      705.31      9.10 o 
   0   1   4      856.23      841.11     15.19 o 
   1   1   4      140.74      134.18      2.55 o 
   2   1   4       27.59       29.78      1.75 o 
   3   1   4       70.03       65.48      3.14 o 
   4   1   4      110.99      111.72      2.87 o 
   5   1   4       23.49       26.08      2.17 o 
   6   1   4       13.25        0.18      1.64 o 
  -9   2   4        7.30        5.38      4.33 o 
  -8   2   4       24.37       30.96      6.59 o 
  -7   2   4       97.63      121.17      6.42 o 
  -6   2   4        1.96        4.19      4.27 o 
  -5   2   4        7.80       14.72      2.35 o 
  -4   2   4        0.54        0.21      0.98 o 
  -3   2   4      180.47      187.65      3.44 o 
  -2   2   4      313.06      293.12      8.36 o 
  -1   2   4     1047.96     1018.61     10.34 o 
   0   2   4      152.00      149.35      2.08 o 
   1   2   4      296.75      287.10      4.60 o 
   2   2   4       20.28       23.58      1.93 o 
   3   2   4        9.80       11.10      1.54 o 
   4   2   4      110.67      117.45      3.71 o 
   5   2   4       11.47        6.94      3.99 o 
  -9   3   4        8.80        9.32      6.12 o 
  -8   3   4        0.94        3.56      4.44 o 
  -7   3   4       82.97       99.91      9.04 o 
  -6   3   4       29.10       34.17      3.71 o 
  -5   3   4        1.21        2.90      2.65 o 
  -4   3   4        3.95        2.85      1.33 o 
  -3   3   4      586.48      607.28      7.42 o 
  -2   3   4      489.74      484.46      5.72 o 
  -1   3   4       50.25       37.98      1.16 o 
   0   3   4        5.58        3.94      0.90 o 
   1   3   4      427.43      418.64      4.65 o 
   2   3   4       48.25       46.13      1.69 o 
   3   3   4       42.82       43.24      2.10 o 
   4   3   4        8.74       10.19      3.23 o 
   5   3   4        6.72        4.83      1.89 o 
  -9   4   4       11.81       10.22      6.11 o 
  -8   4   4       19.79       25.34      9.36 o 
  -7   4   4       76.76       85.59      6.45 o 
  -6   4   4       71.08       79.68      4.48 o 
  -5   4   4      256.89      246.30      5.73 o 
  -4   4   4        8.63       11.44      1.50 o 
  -3   4   4       52.19       46.70      1.89 o 
  -2   4   4       82.95       68.91      2.19 o 
  -1   4   4       12.51       15.35      3.31 o 
   0   4   4       20.11       17.73      5.68 o 
   1   4   4       67.91       63.65      2.77 o 
   2   4   4        8.92        6.00      2.74 o 
   3   4   4       51.87       54.08      2.22 o 
   4   4   4       30.76       32.22      5.11 o 
  -9   5   4       18.10       17.69     10.39 o 
  -8   5   4       12.31       15.41      5.10 o 
  -7   5   4       53.33       55.95      5.64 o 
  -6   5   4       28.88       38.33      4.14 o 
  -5   5   4       27.39       27.47      3.12 o 
  -4   5   4        5.55        6.76      1.88 o 
  -3   5   4      465.99      492.91     12.23 o 
  -2   5   4      184.66      187.82      6.98 o 
  -1   5   4        6.95        9.26      3.45 o 
   0   5   4        3.16        4.26      5.03 o 
   1   5   4       18.13       16.44      4.19 o 
   2   5   4       59.98       68.75      9.37 o 
   3   5   4       24.95       34.17      5.44 o 
  -8   6   4        0.66        0.00      1.50 o 
  -7   6   4        2.73        3.04      3.12 o 
  -6   6   4       48.72       52.01      3.64 o 
  -5   6   4       92.24       89.51      3.62 o 
  -4   6   4       41.12       44.20      2.18 o 
  -3   6   4      253.61      249.74      3.79 o 
  -2   6   4       67.24       64.70      5.30 o 
  -1   6   4       14.51       11.16      6.38 o 
   0   6   4        6.06        7.11      3.95 o 
   1   6   4       20.66       28.42      5.36 o 
   2   6   4       18.60       23.98      5.61 o 
  -8   7   4        2.10       -0.01      1.87 o 
  -7   7   4        2.01        1.54      2.17 o 
  -6   7   4       32.90       30.99      3.26 o 
  -5   7   4       55.71       54.40      2.18 o 
  -4   7   4       90.50       81.74      2.48 o 
  -3   7   4       25.77       31.79      7.48 o 
  -2   7   4       21.04       24.73      7.70 o 
  -1   7   4       59.85       73.79     10.29 o 
   0   7   4        3.02        1.51      3.63 o 
   1   7   4        7.15       11.45      5.47 o 
  -7   8   4       20.49       19.88      2.96 o 
  -6   8   4       97.36      102.43      5.30 o 
  -5   8   4       11.69        9.66      1.53 o 
  -4   8   4        8.66       10.99      4.19 o 
  -3   8   4        1.97        4.92      3.91 o 
  -2   8   4        7.04       11.85      7.85 o 
  -1   8   4        6.43        4.85      7.46 o 
   0   8   4       12.58       18.32     10.09 o 
  -2   9   4       32.50       39.32      7.06 o 
   0 -10   5        0.60       -0.56      1.49 o 
   1 -10   5        0.15        1.62      2.73 o 
   2 -10   5       18.71       11.09      5.74 o 
   3 -10   5        3.67        2.39      2.01 o 
   4 -10   5        6.09        3.89      2.09 o 
   5 -10   5       29.80       33.18      6.40 o 
  -2  -9   5        4.33       -0.57      1.78 o 
  -1  -9   5       42.95       45.59      3.09 o 
   0  -9   5        7.06        5.71      3.04 o 
   1  -9   5        0.09       -0.20      1.12 o 
   2  -9   5       11.38       14.53      2.18 o 
   3  -9   5       31.07       33.40      2.99 o 
   4  -9   5       23.95       16.20      3.00 o 
   5  -9   5       24.94       32.55      6.47 o 
   6  -9   5       25.94       28.02      6.92 o 
  -3  -8   5        5.63        3.23      2.41 o 
  -2  -8   5       12.28       10.35      4.08 o 
  -1  -8   5        6.10        6.42      2.77 o 
   0  -8   5        0.13        0.32      1.52 o 
   1  -8   5       24.46       24.04      2.20 o 
   2  -8   5       27.58       32.79      2.27 o 
   3  -8   5       99.26      100.53      3.58 o 
   4  -8   5      114.02      106.70      8.39 o 
   5  -8   5       13.14       17.77      5.47 o 
   6  -8   5        2.42        1.86      4.47 o 
  -4  -7   5        3.42        2.90      2.40 o 
  -3  -7   5        1.14       -0.45      1.46 o 
  -2  -7   5       50.28       58.24      4.57 o 
  -1  -7   5      131.18      128.90      3.60 o 
   0  -7   5       55.33       52.40      3.27 o 
   1  -7   5       48.74       46.27      2.63 o 
   2  -7   5       99.16      106.03      3.40 o 
   3  -7   5       47.45       45.64      2.58 o 
   4  -7   5        7.40        5.28      2.29 o 
   5  -7   5        0.17        2.14      3.75 o 
   6  -7   5       32.14       35.98     11.03 o 
  -5  -6   5        2.63        4.42      2.69 o 
  -4  -6   5       32.79       36.76      3.09 o 
  -3  -6   5       81.61       94.61      6.03 o 
  -2  -6   5       57.82       59.32      2.81 o 
  -1  -6   5       23.68       35.79      2.63 o 
   0  -6   5      111.12      112.78      3.10 o 
   1  -6   5        0.20        1.26      1.19 o 
   2  -6   5        9.77        7.29      1.41 o 
   3  -6   5      174.08      148.93      3.73 o 
   4  -6   5      242.77      242.18      9.60 o 
   5  -6   5       11.39       11.80      7.68 o 
   6  -6   5        5.48        5.82      5.01 o 
   7  -6   5       18.63       18.05      5.91 o 
  -6  -5   5        3.30        2.81      3.15 o 
  -5  -5   5       40.24       42.08     12.28 o 
  -4  -5   5       31.67       40.53      2.95 o 
  -3  -5   5       24.72       39.27      2.64 o 
  -2  -5   5       10.27       16.04      2.64 o 
  -1  -5   5        3.81        8.93      1.69 o 
   0  -5   5       59.16       66.07      2.65 o 
   1  -5   5      223.00      208.41      3.90 o 
   2  -5   5      550.47      551.15      6.55 o 
   3  -5   5      266.28      251.28      3.52 o 
   4  -5   5       23.20       22.22      7.36 o 
   5  -5   5        0.21        0.91      3.21 o 
   6  -5   5       15.26       20.03      9.29 o 
   7  -5   5        4.21        5.38      3.82 o 
  -6  -4   5       12.39        3.03      3.38 o 
  -5  -4   5       11.45       15.29      2.52 o 
  -4  -4   5       91.98      104.20      3.94 o 
  -3  -4   5       45.72       52.00      3.88 o 
  -2  -4   5       25.63       17.16      2.89 o 
  -1  -4   5       34.03       37.14      2.59 o 
   0  -4   5      577.19      574.87      8.60 o 
   1  -4   5       78.22       67.63      3.03 o 
   2  -4   5      144.49      146.15      4.86 o 
   3  -4   5      243.27      233.78      6.53 o 
   4  -4   5       41.56       44.46      5.26 o 
   5  -4   5        3.00        0.02      2.90 o 
   6  -4   5       25.11       32.36      4.45 o 
   7  -4   5       12.32       13.27      4.33 o 
  -7  -3   5        3.45        3.01      2.86 o 
  -6  -3   5       22.57       -0.25      2.28 o 
  -5  -3   5       27.78       32.82      3.31 o 
  -4  -3   5      166.05      185.34      7.06 o 
  -3  -3   5       29.19       34.82      2.96 o 
  -2  -3   5        1.13        1.23      1.53 o 
  -1  -3   5       32.73       33.78      2.37 o 
   0  -3   5     1139.62     1154.53     14.47 o 
   1  -3   5      244.17      244.15      4.76 o 
   2  -3   5       61.00       57.07      4.05 o 
   3  -3   5        2.14        2.12      0.64 o 
   4  -3   5       48.40       66.39      8.30 o 
   5  -3   5       52.48       56.75      5.84 o 
   6  -3   5       22.19       23.60      4.77 o 
  -7  -2   5       39.52       39.46     11.48 o 
  -6  -2   5       34.11       40.23      3.12 o 
  -5  -2   5       14.83       14.70      3.63 o 
  -4  -2   5      148.01      167.89      5.94 o 
  -3  -2   5      176.53      180.82      4.62 o 
  -2  -2   5      347.54      365.37      6.85 o 
  -1  -2   5      372.12      425.25      7.18 o 
   0  -2   5      237.96      208.89      7.99 o 
   1  -2   5      107.14      124.49      3.72 o 
   2  -2   5       65.27       62.57      2.77 o 
   3  -2   5        7.69        6.95      1.50 o 
   4  -2   5      127.64      122.25      2.55 o 
   5  -2   5      109.11      116.38      5.05 o 
   6  -2   5       50.73       53.49      4.61 o 
  -8  -1   5        4.75        0.26      1.72 o 
  -7  -1   5       32.68       41.26      3.26 o 
  -6  -1   5        0.65        1.55      2.28 o 
  -5  -1   5       27.64       32.67      5.50 o 
  -4  -1   5      125.94      150.85      4.69 o 
  -3  -1   5      215.91      214.68      5.37 o 
  -2  -1   5       16.66       19.21      1.98 o 
  -1  -1   5      296.89      259.54      5.12 o 
   0  -1   5     1005.61      983.23     15.07 o 
   1  -1   5      536.12      526.21      7.82 o 
   2  -1   5       41.23       43.79      1.74 o 
   3  -1   5        0.78        1.92      1.08 o 
   4  -1   5      235.23      236.36      4.46 o 
   5  -1   5        0.29        2.05      1.12 o 
   6  -1   5        0.51       -0.17      1.79 o 
  -8   0   5        3.70        4.23      2.44 o 
  -7   0   5       81.26       96.18      5.70 o 
  -6   0   5       23.49       35.47      4.57 o 
  -5   0   5        3.84       10.78      2.69 o 
  -4   0   5       33.98       33.99      2.83 o 
  -3   0   5      216.31      207.52      4.36 o 
  -2   0   5      541.06      529.75      7.23 o 
  -1   0   5     1247.22     1207.36     14.48 o 
   0   0   5       85.20       82.20      3.44 o 
   1   0   5      728.99      705.76     10.12 o 
   2   0   5        7.80        8.66      3.41 o 
   3   0   5        0.23        0.97      1.14 o 
   4   0   5       31.00       34.54      2.21 o 
   5   0   5       27.56       27.20      2.20 o 
   6   0   5       17.53        0.04      2.10 o 
  -8   1   5       24.69       20.82     16.40 o 
  -7   1   5       85.76       99.54      6.43 o 
  -6   1   5       10.15       14.52      3.09 o 
  -5   1   5        8.26       11.73      3.04 o 
  -4   1   5        7.89        7.96      1.93 o 
  -3   1   5      353.00      359.47      5.73 o 
  -2   1   5      103.20       98.38      2.53 o 
  -1   1   5      101.47       96.77      2.30 o 
   0   1   5       79.91       84.79      2.10 o 
   1   1   5      391.06      370.90      4.63 o 
   2   1   5        0.64        0.42      0.99 o 
   3   1   5      220.65      220.92      4.17 o 
   4   1   5       88.74       88.94      3.64 o 
   5   1   5       26.43       26.62      4.80 o 
  -8   2   5       18.08       14.58     11.34 o 
  -7   2   5       59.77       63.94      5.48 o 
  -6   2   5       43.26       56.71      4.42 o 
  -5   2   5      105.78       97.70      3.84 o 
  -4   2   5       16.53       20.15      2.12 o 
  -3   2   5      537.37      521.28      7.16 o 
  -2   2   5      288.72      279.48      5.01 o 
  -1   2   5        0.75        1.25      0.84 o 
   0   2   5        0.27       -0.41      0.64 o 
   1   2   5       83.43       90.19      2.54 o 
   2   2   5       25.79       29.69      2.56 o 
   3   2   5      109.21      118.75      3.10 o 
   4   2   5       41.28       43.35      2.67 o 
   5   2   5       35.87       38.30      2.73 o 
  -9   3   5        7.00        5.13      5.61 o 
  -8   3   5        2.70        2.66      2.96 o 
  -7   3   5       20.08       21.83      3.42 o 
  -6   3   5       49.27       56.69      3.62 o 
  -5   3   5       57.18       53.44      2.99 o 
  -4   3   5       73.62       83.88      2.85 o 
  -3   3   5      865.90      842.19     11.45 o 
  -2   3   5      103.61      101.93      2.87 o 
  -1   3   5        7.54        6.29      0.82 o 
   0   3   5        1.39        1.28      1.25 o 
   1   3   5       72.86       77.73      2.34 o 
   2   3   5      137.97      138.53      3.03 o 
   3   3   5       37.91       40.49      2.39 o 
   4   3   5        0.20        0.11      0.90 o 
  -9   4   5        2.70        6.22      5.48 o 
  -8   4   5        1.10        0.06      4.02 o 
  -7   4   5        4.93        2.22      2.84 o 
  -6   4   5       89.46       92.39      3.89 o 
  -5   4   5      124.97      122.05      4.99 o 
  -4   4   5      139.61      139.49      3.28 o 
  -3   4   5      254.46      245.79      3.73 o 
  -2   4   5       63.28       60.16      1.44 o 
  -1   4   5      122.99      107.21      2.43 o 
   0   4   5       60.96       56.15      4.99 o 
   1   4   5       38.67       32.68      1.90 o 
   2   4   5        8.20        6.52      1.22 o 
   3   4   5        0.20        0.22      2.39 o 
  -8   5   5        7.43       -0.84      5.29 o 
  -7   5   5        9.19        0.06      3.19 o 
  -6   5   5      112.09      119.69      5.85 o 
  -5   5   5        0.95       -0.36      1.12 o 
  -4   5   5       45.60       48.47      2.10 o 
  -3   5   5       73.20       75.30      3.47 o 
  -2   5   5      105.40       98.57      8.54 o 
  -1   5   5       40.37       41.35      5.01 o 
   0   5   5        0.96        0.90      2.81 o 
   1   5   5       53.43       61.47      6.13 o 
   2   5   5       73.75       79.98      6.99 o 
   3   5   5        3.15        3.72      4.09 o 
  -8   6   5        2.70        0.59      4.98 o 
  -7   6   5        0.18       -0.35      2.31 o 
  -6   6   5       59.65       61.96      4.67 o 
  -5   6   5       26.35       25.48      5.10 o 
  -4   6   5       52.97       52.84      2.39 o 
  -3   6   5        0.45        0.20      0.42 o 
  -2   6   5       41.36       45.09      5.28 o 
  -1   6   5       34.59       41.34      5.57 o 
   0   6   5       46.30       48.70      6.25 o 
   1   6   5       41.38       44.57      6.38 o 
   2   6   5       18.02       20.10      6.00 o 
  -8   7   5        4.35       -0.02      2.00 o 
  -7   7   5       18.22       24.80      4.37 o 
  -6   7   5       39.61       42.51      3.14 o 
  -5   7   5       57.71       60.74      2.79 o 
  -4   7   5       13.60       12.54      1.46 o 
  -3   7   5        1.73        1.34      3.21 o 
  -2   7   5       49.04       56.41      6.39 o 
  -1   7   5       22.78       29.00      5.86 o 
   0   7   5        3.80        5.99      4.86 o 
  -7   8   5       21.11       17.43      3.58 o 
  -6   8   5       38.68       40.01      3.18 o 
  -5   8   5       39.87       41.76      5.77 o 
  -4   8   5        5.40        4.11      6.40 o 
  -3   8   5        7.29        9.09      7.81 o 
  -2   8   5       17.19       18.41      5.76 o 
  -1   8   5        8.60        8.28      5.67 o 
   0 -10   6        1.02        3.92      2.53 o 
   1 -10   6        2.36        2.74      2.20 o 
   2 -10   6        4.18        4.11      2.35 o 
   3 -10   6        2.40        2.14      2.50 o 
   4 -10   6        5.53        4.66      4.58 o 
  -2  -9   6        8.14        6.76      4.06 o 
  -1  -9   6        6.13        4.84      2.63 o 
   0  -9   6        3.00        5.42      2.11 o 
   1  -9   6        0.72        0.79      2.07 o 
   2  -9   6       15.17       11.60      4.75 o 
   3  -9   6       65.28       63.13      4.02 o 
   4  -9   6       22.40       24.89      5.85 o 
   5  -9   6        2.51        3.72      4.98 o 
  -3  -8   6       10.78       15.17      3.22 o 
  -2  -8   6       13.28       18.92      3.98 o 
  -1  -8   6        1.32        6.20      2.78 o 
   0  -8   6       17.54       22.11      2.45 o 
   1  -8   6       18.71       19.30      2.29 o 
   2  -8   6       19.33       18.37      2.36 o 
   3  -8   6       70.29       66.05      3.36 o 
   4  -8   6       54.85       44.73     12.34 o 
   5  -8   6        1.27        1.68      6.59 o 
  -4  -7   6        5.82        5.23      3.23 o 
  -3  -7   6        0.29        2.84      2.11 o 
  -2  -7   6        0.14        1.79      2.41 o 
  -1  -7   6       14.42       23.61      4.14 o 
   0  -7   6       34.95       34.56      2.78 o 
   1  -7   6       76.06       86.49      4.06 o 
   2  -7   6      274.53      276.86      6.70 o 
   3  -7   6      113.24      104.85      6.31 o 
   4  -7   6        3.93        1.68      1.32 o 
   5  -7   6        2.87        2.77      4.41 o 
   6  -7   6       26.59       26.11      7.23 o 
  -5  -6   6        0.26        4.10      2.80 o 
  -4  -6   6       21.32       20.59      8.29 o 
  -3  -6   6       31.97       38.78      4.80 o 
  -2  -6   6        1.74        5.36      1.88 o 
  -1  -6   6      122.99      143.07      6.10 o 
   0  -6   6      420.69      410.08     11.24 o 
   1  -6   6       13.53       15.52      2.11 o 
   2  -6   6       22.90       22.67      2.32 o 
   3  -6   6       13.17        5.46      3.59 o 
   4  -6   6       47.62       35.94     24.90 o 
   5  -6   6       29.51       30.67      6.18 o 
   6  -6   6       29.74       34.94      7.51 o 
  -6  -5   6        8.44        7.54      5.86 o 
  -5  -5   6       26.54       25.53      7.75 o 
  -4  -5   6       68.00       79.78      4.14 o 
  -3  -5   6       42.12       51.65      3.36 o 
  -2  -5   6       36.96       42.20      7.50 o 
  -1  -5   6        2.46        2.92      2.06 o 
   0  -5   6        3.77        3.67      2.10 o 
   1  -5   6        7.40        8.31      2.41 o 
   2  -5   6      288.23      284.11     12.35 o 
   3  -5   6       76.69       73.83      2.04 o 
   4  -5   6       40.46       44.23      9.05 o 
   5  -5   6       49.37       58.43      6.85 o 
   6  -5   6       15.43       17.26      9.97 o 
  -6  -4   6        7.37        6.41      6.84 o 
  -5  -4   6       17.07       11.65      8.22 o 
  -4  -4   6       82.86       95.67      5.36 o 
  -3  -4   6        0.45        0.10      1.38 o 
  -2  -4   6       21.26       18.37      2.77 o 
  -1  -4   6      308.16      322.10      6.42 o 
   0  -4   6      862.54      879.59     15.23 o 
   1  -4   6       82.82       89.19      6.53 o 
   2  -4   6       20.76       28.11      3.48 o 
   3  -4   6        0.27        1.10      1.87 o 
   4  -4   6       61.74       61.99      5.85 o 
   5  -4   6        7.87        3.94      6.65 o 
   6  -4   6       11.48       15.30      5.74 o 
  -7  -3   6       19.15        1.27      2.34 o 
  -6  -3   6        2.93        0.54      2.14 o 
  -5  -3   6        3.12        2.59      2.91 o 
  -4  -3   6        3.11        8.36      2.69 o 
  -3  -3   6      100.66      105.50      5.14 o 
  -2  -3   6      121.78      132.85      4.36 o 
  -1  -3   6      366.10      367.65     12.16 o 
   0  -3   6      237.10      255.48      6.28 o 
   1  -3   6      288.84      290.01      5.78 o 
   2  -3   6        1.67        1.89      1.78 o 
   3  -3   6        0.23        0.84      1.73 o 
   4  -3   6      134.91      121.74      8.43 o 
   5  -3   6        7.62        6.13      4.22 o 
   6  -3   6        6.40        8.27      3.63 o 
  -7  -2   6       28.88       40.12     11.82 o 
  -6  -2   6        1.63        0.15      1.83 o 
  -5  -2   6        3.95        7.60      3.46 o 
  -4  -2   6        7.25        8.51      2.65 o 
  -3  -2   6      102.19       96.67      6.18 o 
  -2  -2   6      217.49      227.31      6.01 o 
  -1  -2   6      916.83      913.02     13.12 o 
   0  -2   6       95.26      101.95      3.40 o 
   1  -2   6      271.72      259.96      6.93 o 
   2  -2   6        7.30        4.49      1.88 o 
   3  -2   6       52.95       46.73      2.14 o 
   4  -2   6       62.75       62.75     10.34 o 
   5  -2   6       56.41       61.48      6.37 o 
   6  -2   6       22.48        0.78      2.56 o 
  -8  -1   6       18.88       -0.18      1.65 o 
  -7  -1   6       31.13       44.59      4.81 o 
  -6  -1   6        5.56        1.18      2.83 o 
  -5  -1   6       16.54       23.75      3.99 o 
  -4  -1   6      142.52      152.74      5.74 o 
  -3  -1   6      466.95      518.33     11.32 o 
  -2  -1   6       12.35       11.62      2.04 o 
  -1  -1   6       26.00       34.74      2.68 o 
   0  -1   6       13.18       17.23      3.12 o 
   1  -1   6      190.34      183.86      5.69 o 
   2  -1   6        1.59        2.00      1.08 o 
   3  -1   6      559.92      559.36      9.79 o 
   4  -1   6      196.18      197.07      5.81 o 
   5  -1   6       21.23        8.48      5.35 o 
  -8   0   6        5.54        0.60      2.69 o 
  -7   0   6       37.71       51.00      4.83 o 
  -6   0   6       73.41       92.38      7.40 o 
  -5   0   6       53.37       63.80      4.06 o 
  -4   0   6        0.40       -0.19      1.37 o 
  -3   0   6      204.47      190.03      6.74 o 
  -2   0   6      180.63      164.36      5.41 o 
  -1   0   6        1.77        1.92      1.53 o 
   0   0   6       65.01       76.45      4.53 o 
   1   0   6      385.77      393.39      6.77 o 
   2   0   6      152.02      160.19      9.91 o 
   3   0   6       33.74       37.43      3.79 o 
   4   0   6        1.32        1.50      1.60 o 
   5   0   6       37.11       28.14      8.64 o 
  -8   1   6       12.06        0.07      3.20 o 
  -7   1   6        8.78        0.02      1.50 o 
  -6   1   6        9.83       12.96      3.05 o 
  -5   1   6       11.72       10.56      3.18 o 
  -4   1   6      237.10      236.12      5.34 o 
  -3   1   6      922.86      919.62     12.16 o 
  -2   1   6      125.55      121.24      3.53 o 
  -1   1   6       50.65       51.59      3.19 o 
   0   1   6       60.80       56.49      2.48 o 
   1   1   6        4.41        4.14      1.21 o 
   2   1   6        1.53        0.90      1.42 o 
   3   1   6       41.88       48.63      3.34 o 
   4   1   6       34.25       31.53      2.61 o 
   5   1   6       17.64       19.49      2.85 o 
  -8   2   6        0.24        0.91      2.69 o 
  -7   2   6        1.29        0.06      1.56 o 
  -6   2   6      107.87      111.19      5.62 o 
  -5   2   6       17.05       18.91      3.19 o 
  -4   2   6      151.18      150.18      4.09 o 
  -3   2   6      414.37      419.39      6.48 o 
  -2   2   6      159.14      159.08      4.39 o 
  -1   2   6       16.89       16.54      1.36 o 
   0   2   6       15.07       13.60      1.43 o 
   1   2   6      188.73      186.76      3.95 o 
   2   2   6      116.47      121.27      3.56 o 
   3   2   6        0.74        0.10      1.10 o 
   4   2   6        3.45        3.33      2.10 o 
  -8   3   6        4.51        2.65      3.71 o 
  -7   3   6        4.70        6.09      3.51 o 
  -6   3   6      106.42      113.65      6.66 o 
  -5   3   6        0.17        1.52      1.91 o 
  -4   3   6      161.93      175.79      4.17 o 
  -3   3   6       23.87       29.28      2.22 o 
  -2   3   6      106.01      101.51      3.33 o 
  -1   3   6       44.96       43.13      1.36 o 
   0   3   6       46.87       48.47      2.02 o 
   1   3   6      118.35      112.53      8.75 o 
   2   3   6      118.29      118.37      3.78 o 
   3   3   6        7.28        6.30      1.49 o 
  -8   4   6        1.52        0.96      2.50 o 
  -7   4   6        8.91        6.95      6.07 o 
  -6   4   6      106.31      115.29      6.40 o 
  -5   4   6       32.28       37.56      3.19 o 
  -4   4   6       47.89       50.01      2.72 o 
  -3   4   6       32.05       28.77      2.05 o 
  -2   4   6       59.38       63.55      1.68 o 
  -1   4   6       33.41       33.43      1.20 o 
   0   4   6      184.02      168.82      7.75 o 
   1   4   6      124.44      107.60      8.10 o 
   2   4   6       27.73       34.25      5.24 o 
   3   4   6        0.08       -1.43      3.41 o 
  -8   5   6        4.52       -0.57      3.29 o 
  -7   5   6       75.17       85.51      4.53 o 
  -6   5   6       85.37       89.96      7.64 o 
  -5   5   6       42.27       44.43      2.57 o 
  -4   5   6        2.23        2.79      1.39 o 
  -3   5   6        8.67        7.28      0.90 o 
  -2   5   6      194.15      160.38     14.60 o 
  -1   5   6       17.00       12.93      4.42 o 
   0   5   6        0.27       -0.75      2.98 o 
   1   5   6        7.38        6.07      6.78 o 
   2   5   6       16.79       22.84      5.60 o 
  -8   6   6        7.90        0.11      2.64 o 
  -7   6   6        9.46        0.57      2.67 o 
  -6   6   6       28.56       34.83      4.15 o 
  -5   6   6      111.33      119.86      4.09 o 
  -4   6   6       14.04       14.48      1.70 o 
  -3   6   6        9.88        8.77      1.80 o 
  -2   6   6       12.79       19.31      5.11 o 
  -1   6   6       14.33       19.39      5.34 o 
   0   6   6       13.70       14.37      5.29 o 
   1   6   6        5.48        4.76      7.55 o 
  -7   7   6        7.97        9.62      3.80 o 
  -6   7   6       26.31       31.00      3.92 o 
  -5   7   6       29.11       24.51      5.92 o 
  -4   7   6        0.11       -0.98      3.26 o 
  -3   7   6       22.92       31.56      5.87 o 
  -2   7   6       72.85       77.16      7.77 o 
  -1   7   6       27.27       31.88      6.54 o 
  -3   8   6       18.22       25.39      6.38 o 
  -2   8   6       16.19       20.69      6.55 o 
   1 -10   7       18.54       19.67      7.27 o 
   2 -10   7       23.41       18.54      7.86 o 
  -1  -9   7       13.21       26.03      3.31 o 
   0  -9   7       11.85       10.87      2.57 o 
   1  -9   7        0.55        0.57      1.76 o 
   2  -9   7        5.13        0.97      2.06 o 
   3  -9   7       36.51       38.43      4.28 o 
   4  -9   7        9.66        4.44      4.96 o 
  -3  -8   7        6.09        6.04      2.67 o 
  -2  -8   7        0.06        3.10      4.17 o 
  -1  -8   7        2.36        6.12      2.32 o 
   0  -8   7       24.95       28.90      3.15 o 
   1  -8   7       28.17       35.35      2.82 o 
   2  -8   7       38.62       40.83      2.93 o 
   3  -8   7       29.64       37.42      4.10 o 
   4  -8   7        6.54        2.07      3.01 o 
   5  -8   7        8.61        9.72      6.15 o 
  -4  -7   7       12.51       19.31      6.62 o 
  -3  -7   7        0.06        0.20      1.73 o 
  -2  -7   7        2.09        6.62      2.69 o 
  -1  -7   7       47.61       56.40      4.21 o 
   0  -7   7       21.81       23.40      3.00 o 
   1  -7   7       10.78       12.44      3.48 o 
   2  -7   7       86.22       90.83      5.01 o 
   3  -7   7       19.91       17.31      6.59 o 
   4  -7   7        4.19        1.10      2.68 o 
   5  -7   7       14.36       14.28     10.22 o 
  -5  -6   7        0.38        1.66      2.35 o 
  -4  -6   7       11.79       10.09      4.26 o 
  -3  -6   7        0.71       -0.65      1.71 o 
  -2  -6   7        0.48       -0.38      1.44 o 
  -1  -6   7      150.69      165.55      4.82 o 
   0  -6   7      372.90      379.08      9.07 o 
   1  -6   7       71.00       76.54      3.01 o 
   2  -6   7        0.66        0.52      1.44 o 
   3  -6   7        0.38       -0.38      1.22 o 
   4  -6   7       42.24       46.01      4.74 o 
   5  -6   7        8.22        7.70      5.36 o 
  -6  -5   7        0.21        2.18      2.51 o 
  -5  -5   7        4.05        2.10      2.28 o 
  -4  -5   7        6.57        1.86      2.86 o 
  -3  -5   7       70.48       85.20      5.51 o 
  -2  -5   7      269.21      301.70      8.13 o 
  -1  -5   7      183.15      192.81      5.74 o 
   0  -5   7        7.23        6.99      2.62 o 
   1  -5   7        5.79        8.54      2.71 o 
   2  -5   7        3.41        3.40      2.33 o 
   3  -5   7       20.56       22.17      3.45 o 
   4  -5   7      103.01      111.26     11.99 o 
   5  -5   7       34.32       42.98      7.04 o 
  -6  -4   7        1.48       -0.08      1.83 o 
  -5  -4   7       29.38        0.20      2.46 o 
  -4  -4   7       98.77      120.28      6.26 o 
  -3  -4   7        6.37        9.71      3.45 o 
  -2  -4   7       47.39       36.20      3.54 o 
  -1  -4   7       40.79       42.88      3.49 o 
   0  -4   7      172.49      180.95      5.39 o 
   1  -4   7      228.01      237.46      6.09 o 
   2  -4   7        5.17        5.03      2.39 o 
   3  -4   7      225.04      241.06      6.58 o 
   4  -4   7       75.57       57.76      6.14 o 
   5  -4   7        3.79        4.20      7.23 o 
  -7  -3   7       21.49        0.48      2.14 o 
  -6  -3   7       17.50       -0.40      2.72 o 
  -5  -3   7        0.19       -0.31      2.00 o 
  -4  -3   7        3.49        2.22      2.32 o 
  -3  -3   7       95.66      115.44      5.00 o 
  -2  -3   7      240.20      239.41      6.15 o 
  -1  -3   7       48.91       64.53      4.31 o 
   0  -3   7      103.78      126.47      5.20 o 
   1  -3   7      140.92      150.65      6.93 o 
   2  -3   7        1.65        0.32      1.52 o 
   3  -3   7      123.68      120.98      5.96 o 
   4  -3   7       38.21       30.27      4.28 o 
   5  -3   7       36.65       48.12      6.58 o 
  -7  -2   7        3.73        1.25      2.97 o 
  -6  -2   7        0.17        0.00      1.80 o 
  -5  -2   7       16.25       24.68      3.72 o 
  -4  -2   7      114.33      134.40      6.24 o 
  -3  -2   7      234.26      265.11      6.57 o 
  -2  -2   7       98.25      101.08      7.71 o 
  -1  -2   7        1.80        4.13      2.38 o 
   0  -2   7       54.97       56.97      3.95 o 
   1  -2   7       17.73       19.78      2.98 o 
   2  -2   7       56.84       54.74      3.93 o 
   3  -2   7       80.67       77.96      3.52 o 
   4  -2   7       13.98       14.40      1.79 o 
   5  -2   7       44.94        1.53      6.07 o 
  -8  -1   7        1.35        0.19      4.14 o 
  -7  -1   7        3.17        0.74      2.59 o 
  -6  -1   7       15.72       -0.21      1.99 o 
  -5  -1   7        6.62       10.27      3.02 o 
  -4  -1   7      221.27      234.23      7.09 o 
  -3  -1   7      690.54      711.93     16.30 o 
  -2  -1   7       66.58       71.89      4.06 o 
  -1  -1   7        5.69        9.52      2.45 o 
   0  -1   7       93.85      101.90      4.07 o 
   1  -1   7        0.23        1.00      1.63 o 
   2  -1   7       12.30       13.84      1.64 o 
   3  -1   7       53.50       51.18      3.15 o 
   4  -1   7       79.42       80.53      4.23 o 
   5  -1   7       10.29        0.80      3.73 o 
  -8   0   7        0.26       -0.24      2.91 o 
  -7   0   7        1.88        0.01      1.49 o 
  -6   0   7      106.65      119.44      7.64 o 
  -5   0   7       23.44       33.42      4.21 o 
  -4   0   7      113.92      132.15      5.47 o 
  -3   0   7      112.74      119.21      5.89 o 
  -2   0   7       33.24       34.50      2.96 o 
  -1   0   7        5.29        4.49      2.02 o 
   0   0   7       23.23       25.00      2.16 o 
   1   0   7      484.95      472.78      7.54 o 
   2   0   7      398.64      390.61      9.53 o 
   3   0   7        0.15        1.41      1.58 o 
   4   0   7        1.71        0.62      1.32 o 
  -8   1   7        9.49       -0.14      2.76 o 
  -7   1   7       18.67        0.00      1.25 o 
  -6   1   7       34.20       46.83      4.13 o 
  -5   1   7       10.88        8.93      2.60 o 
  -4   1   7       99.98      103.13      4.77 o 
  -3   1   7        2.35        2.00      1.97 o 
  -2   1   7      113.80      113.06      3.36 o 
  -1   1   7      325.78      319.97      6.05 o 
   0   1   7      540.74      550.36      8.58 o 
   1   1   7       78.02       69.91      2.84 o 
   2   1   7        4.38        5.37      1.89 o 
   3   1   7        0.12       -1.42      2.01 o 
   4   1   7        4.95        4.42      2.06 o 
  -8   2   7        0.20        0.03      1.79 o 
  -7   2   7       20.91       29.62     18.59 o 
  -6   2   7       85.67       88.24      4.62 o 
  -5   2   7       20.82       26.69      3.57 o 
  -4   2   7       56.66       65.65      3.26 o 
  -3   2   7       30.54       38.57      2.50 o 
  -2   2   7      240.48      242.77      4.47 o 
  -1   2   7       44.32       41.17      1.98 o 
   0   2   7        7.08        8.87      1.46 o 
   1   2   7      120.11      128.15      4.55 o 
   2   2   7      101.74      111.77      6.69 o 
   3   2   7        0.39       -0.35      1.46 o 
  -8   3   7        2.51       -0.01      1.48 o 
  -7   3   7       68.95       77.76      5.67 o 
  -6   3   7       74.02       76.64      4.25 o 
  -5   3   7      161.85      187.51      5.79 o 
  -4   3   7       12.15       17.12      2.14 o 
  -3   3   7        1.83       -0.09      0.81 o 
  -2   3   7       39.59       38.95      2.27 o 
  -1   3   7       35.06       39.61      1.54 o 
   0   3   7       52.17       54.23      7.14 o 
   1   3   7       22.95       20.95     11.15 o 
   2   3   7       35.82       36.22      1.98 o 
   3   3   7        2.96        2.97      3.53 o 
  -8   4   7        3.86        3.87      3.95 o 
  -7   4   7       32.56       42.41      4.66 o 
  -6   4   7       49.69       57.27      3.70 o 
  -5   4   7       88.43       92.82      4.15 o 
  -4   4   7        0.17        0.00      0.47 o 
  -3   4   7       78.24       83.32      2.42 o 
  -2   4   7       50.87       47.79      1.51 o 
  -1   4   7       23.43       21.54      1.81 o 
   0   4   7       21.71       20.51      3.09 o 
   1   4   7       26.39       31.42      8.68 o 
   2   4   7        2.28        0.14      2.54 o 
  -8   5   7        3.77        1.28      3.83 o 
  -7   5   7       11.66       11.61      3.53 o 
  -6   5   7       23.84       29.78      3.47 o 
  -5   5   7       17.99       18.69      4.62 o 
  -4   5   7        3.47        1.52      1.71 o 
  -3   5   7       79.69       78.89      3.42 o 
  -2   5   7      191.56      151.68     20.54 o 
  -1   5   7       99.21      106.38      7.83 o 
   0   5   7        3.63        4.49      4.19 o 
   1   5   7        6.37        3.90      7.07 o 
  -7   6   7        0.37        5.13      3.65 o 
  -6   6   7        1.91        2.78      2.67 o 
  -5   6   7       20.66       17.16      3.32 o 
  -4   6   7       35.21       39.10      6.13 o 
  -3   6   7       55.29       62.77     10.78 o 
  -2   6   7       23.61       26.99      5.94 o 
  -1   6   7       18.43       21.70      6.01 o 
   0   6   7        1.91        4.83      4.79 o 
  -6   7   7       18.22       12.78      3.09 o 
  -4   7   7        0.08       -0.24      2.95 o 
  -3   7   7        7.01       10.03      5.37 o 
  -2   7   7       11.23       13.89      5.92 o 
  -1  -9   8       44.58       67.95      5.99 o 
   0  -9   8       35.57       47.59      4.32 o 
   1  -9   8        1.58        0.27      1.51 o 
   2  -9   8        0.96        0.64      1.82 o 
   3  -9   8        1.76        0.65      2.64 o 
  -2  -8   8        9.31       18.70      3.91 o 
  -1  -8   8        8.38       14.39      2.91 o 
   0  -8   8        1.58        1.71      2.14 o 
   1  -8   8        8.23        5.32      3.01 o 
   2  -8   8       16.69        8.69      7.54 o 
   3  -8   8       11.37        8.78      3.65 o 
   4  -8   8       19.14       11.99     14.94 o 
  -4  -7   8        4.78        6.51      2.93 o 
  -3  -7   8        0.40       -0.03      2.03 o 
  -2  -7   8        7.89       10.35      5.46 o 
  -1  -7   8       57.71       69.65      4.15 o 
   0  -7   8       29.48       39.92      3.62 o 
   1  -7   8       33.36       31.89      9.45 o 
   2  -7   8        4.45        0.19      1.49 o 
   3  -7   8       15.32       14.15      4.31 o 
   4  -7   8       36.20       24.09     18.73 o 
  -5  -6   8        0.79       -1.25      2.37 o 
  -4  -6   8        7.99        7.48      3.76 o 
  -3  -6   8        8.92        4.97      3.65 o 
  -2  -6   8        5.30        8.38      2.69 o 
  -1  -6   8       29.01       33.24      4.53 o 
   0  -6   8       74.69       92.62      4.98 o 
   1  -6   8       35.19       38.89      5.05 o 
   2  -6   8        0.32        0.26      1.08 o 
   3  -6   8       87.18       82.85      7.85 o 
   4  -6   8       36.64       33.12      5.69 o 
   5  -6   8        3.95        9.09      6.17 o 
  -5  -5   8        0.37        0.25      1.81 o 
  -4  -5   8        0.13        0.20      2.02 o 
  -3  -5   8       50.74       65.57      6.48 o 
  -2  -5   8      183.76      199.33      6.41 o 
  -1  -5   8       39.35       49.19      4.04 o 
   0  -5   8       25.44       33.48      4.56 o 
   1  -5   8       15.34       16.34      4.08 o 
   2  -5   8        3.17        2.85      2.59 o 
   3  -5   8       57.56       64.82      4.77 o 
   4  -5   8       24.30       30.84      6.53 o 
   5  -5   8       37.19       35.14      7.79 o 
  -6  -4   8        0.08       -0.35      1.95 o 
  -5  -4   8       25.86        0.33      2.89 o 
  -4  -4   8      199.68      226.00      9.30 o 
  -3  -4   8      148.95      163.15      7.11 o 
  -2  -4   8        0.87        1.20      2.14 o 
  -1  -4   8        6.50        2.38      2.73 o 
   0  -4   8       43.21       55.24      4.79 o 
   1  -4   8        1.52        1.41      3.37 o 
   2  -4   8       43.92       49.46      4.77 o 
   3  -4   8      148.26      143.48      6.71 o 
   4  -4   8       49.51       59.73      7.27 o 
   5  -4   8        5.72        4.52      7.98 o 
  -7  -3   8       12.58       -0.27      3.20 o 
  -6  -3   8       50.18       65.28      5.62 o 
  -5  -3   8        2.76        0.12      1.91 o 
  -4  -3   8        1.23        1.74      2.96 o 
  -3  -3   8       70.50       79.58      6.73 o 
  -2  -3   8       13.74       13.94      3.64 o 
  -1  -3   8       11.62       13.24      3.43 o 
   0  -3   8      162.20      171.80      5.29 o 
   1  -3   8      148.24      147.05      4.98 o 
   2  -3   8      111.60      116.70      4.83 o 
   3  -3   8        0.51        0.86      1.44 o 
   4  -3   8        7.18        6.15      4.62 o 
   5  -3   8        3.92        0.88      6.06 o 
  -7  -2   8        0.97        0.47      3.16 o 
  -6  -2   8        0.06        0.06      2.22 o 
  -5  -2   8        0.13        0.78      2.38 o 
  -4  -2   8      130.30      149.33      6.59 o 
  -3  -2   8      100.05      107.95      4.67 o 
  -2  -2   8       58.08       70.20      4.76 o 
  -1  -2   8      102.94      108.17      4.25 o 
   0  -2   8       71.89       81.52      3.88 o 
   1  -2   8       57.61       61.09      3.55 o 
   2  -2   8       63.04       64.89      4.58 o 
   3  -2   8        1.01       -0.34      1.14 o 
   4  -2   8       10.29        0.22      2.80 o 
  -7  -1   8       10.49       -0.17      3.62 o 
  -6  -1   8       31.10       28.11     20.42 o 
  -5  -1   8        1.67        1.13      2.67 o 
  -4  -1   8      120.10      144.67      5.22 o 
  -3  -1   8       17.05       23.30      3.73 o 
  -2  -1   8       24.63       28.42      3.58 o 
  -1  -1   8       11.13       12.91      2.34 o 
   0  -1   8      219.86      225.61      6.17 o 
   1  -1   8      146.12      143.37      4.35 o 
   2  -1   8       37.35       40.61      3.91 o 
   3  -1   8        4.36        3.30      4.18 o 
   4  -1   8       23.04        0.26      1.90 o 
  -8   0   8        0.11        0.03      2.04 o 
  -7   0   8       34.13       35.40     24.42 o 
  -6   0   8       64.87       76.03      5.07 o 
  -5   0   8       66.55       75.08      5.03 o 
  -4   0   8       29.48       35.67      3.96 o 
  -3   0   8        8.94       11.19      2.48 o 
  -2   0   8      117.44      116.35      3.94 o 
  -1   0   8       24.55       21.74      2.84 o 
   0   0   8       13.42       15.01      3.44 o 
   1   0   8      153.74      158.45      7.81 o 
   2   0   8      143.24      146.45      5.31 o 
   3   0   8        0.38        0.02      1.04 o 
   4   0   8       23.04       25.83      2.92 o 
  -8   1   8        7.82        0.10      2.75 o 
  -7   1   8       79.65       90.60      5.86 o 
  -6   1   8       35.97       41.37     25.05 o 
  -5   1   8       94.03      114.72      7.19 o 
  -4   1   8        0.18        2.66      1.99 o 
  -3   1   8        3.37        2.34      1.75 o 
  -2   1   8        0.59        0.20      1.44 o 
  -1   1   8      133.13      147.34      4.46 o 
   0   1   8      268.80      275.36      6.01 o 
   1   1   8       45.69       51.60      3.17 o 
   2   1   8        3.53        5.94      2.16 o 
   3   1   8        0.49        2.00      2.02 o 
  -8   2   8        1.05        0.01      1.54 o 
  -7   2   8       19.09        0.01      1.81 o 
  -6   2   8       20.42       23.26      5.65 o 
  -5   2   8       11.25       14.15      3.34 o 
  -4   2   8        9.42        8.27      2.67 o 
  -3   2   8      495.58      514.93     10.98 o 
  -2   2   8      397.47      398.75      7.18 o 
  -1   2   8       41.29       39.99      2.18 o 
   0   2   8        8.35        5.58      2.07 o 
   1   2   8       13.88        7.55      7.21 o 
   2   2   8        1.30        0.17      1.29 o 
  -8   3   8        1.36       -0.27      2.31 o 
  -7   3   8        1.36        0.89      2.27 o 
  -6   3   8       19.14       29.15      4.07 o 
  -5   3   8      103.24      116.33      7.13 o 
  -4   3   8       30.57       32.56      2.66 o 
  -3   3   8       52.70       57.39      3.94 o 
  -2   3   8       20.03       23.04      1.78 o 
  -1   3   8       73.33       73.51      2.17 o 
   0   3   8        5.19        2.61      1.50 o 
   1   3   8       12.52        5.90      3.98 o 
   2   3   8        7.93       -0.66      3.12 o 
  -8   4   8        5.18        4.24      4.29 o 
  -7   4   8       21.94       18.76     14.73 o 
  -6   4   8       24.66       33.68      3.29 o 
  -5   4   8        0.24        0.31      2.13 o 
  -4   4   8        1.29       -0.28      1.76 o 
  -3   4   8       76.25       85.33      3.10 o 
  -2   4   8       67.78       67.43      2.81 o 
  -1   4   8       34.25       30.63      1.93 o 
   0   4   8       21.44       22.92      5.50 o 
   1   4   8       11.50        0.56      5.30 o 
  -7   5   8        4.14        2.95      3.05 o 
  -6   5   8        8.09       11.99      4.00 o 
  -5   5   8       12.22        5.83      5.16 o 
  -4   5   8        0.70        0.36      1.12 o 
  -3   5   8       12.11       11.16      5.73 o 
  -2   5   8       31.18       37.41      9.57 o 
  -1   5   8       23.58       25.42      6.03 o 
   0   5   8        3.90        8.94      5.23 o 
  -6   6   8        3.65        4.23      2.86 o 
  -5   6   8       20.87       29.90      6.46 o 
  -4   6   8       45.78       54.81      7.31 o 
  -3   6   8       20.70       30.53      6.66 o 
  -2   6   8        9.00       15.14      5.99 o 
  -2  -8   9       30.83       46.55      5.55 o 
  -1  -8   9        8.56        5.42      3.57 o 
   0  -8   9        2.62        3.49      2.73 o 
   1  -8   9        2.38        2.50      2.35 o 
   2  -8   9        3.90        2.26      2.84 o 
   3  -8   9       37.16       26.42     21.05 o 
  -3  -7   9        5.46        6.31      3.67 o 
  -2  -7   9        1.27        2.43      2.68 o 
  -1  -7   9        1.52        3.20      2.31 o 
   0  -7   9       27.74       25.48      8.20 o 
   1  -7   9        7.59        4.60      2.24 o 
   2  -7   9        6.06        2.98      3.55 o 
   3  -7   9       38.73       18.08     20.65 o 
  -4  -6   9        8.71        2.30      2.58 o 
  -3  -6   9       27.98       43.86      5.05 o 
  -2  -6   9        5.80        3.15      3.06 o 
  -1  -6   9       13.90       16.53     12.16 o 
   0  -6   9       44.15       53.39      4.78 o 
   1  -6   9        0.73        1.64      2.99 o 
   2  -6   9       28.28       42.20      4.70 o 
   3  -6   9       38.55       41.04      5.00 o 
   4  -6   9       11.42        3.69      5.09 o 
  -5  -5   9        0.89        0.15      1.82 o 
  -4  -5   9        9.37       -0.03      2.93 o 
  -3  -5   9       40.33       32.18     21.00 o 
  -2  -5   9       10.54       10.28      8.54 o 
  -1  -5   9       12.84        9.60     12.66 o 
   0  -5   9       30.81       26.54     18.09 o 
   1  -5   9       38.06       41.05      4.58 o 
   2  -5   9       53.78       51.91      5.75 o 
   3  -5   9        3.42        4.04      3.17 o 
   4  -5   9       12.82       17.87      6.35 o 
  -6  -4   9        0.28        0.49      4.58 o 
  -5  -4   9        3.46       -0.02      1.77 o 
  -4  -4   9      117.46      134.56      6.43 o 
  -3  -4   9       42.70       48.88     29.40 o 
  -2  -4   9        1.80        4.65      3.51 o 
  -1  -4   9       53.63       59.01      4.35 o 
   0  -4   9       54.14       63.15      5.24 o 
   1  -4   9       26.54       38.36      4.08 o 
   2  -4   9       26.20       33.35      3.94 o 
   3  -4   9       15.06       17.90      4.68 o 
   4  -4   9       19.99       21.69      6.22 o 
  -6  -3   9       50.32       47.60     30.29 o 
  -5  -3   9       17.07        0.07      1.99 o 
  -4  -3   9       22.35        0.12      2.32 o 
  -3  -3   9        2.06       -0.16      1.48 o 
  -2  -3   9        2.96        2.46      2.99 o 
  -1  -3   9        3.63        0.47      1.88 o 
   0  -3   9       60.58       74.07      4.75 o 
   1  -3   9      224.85      217.79      6.48 o 
   2  -3   9       74.06       76.98      5.39 o 
   3  -3   9        0.60        1.04      1.25 o 
   4  -3   9        7.36        2.16      4.18 o 
  -7  -2   9       24.70       33.28     24.94 o 
  -6  -2   9        1.17        0.00      3.31 o 
  -5  -2   9        9.95        0.10      1.92 o 
  -4  -2   9        5.21        3.50      3.66 o 
  -3  -2   9        0.20       -0.91      2.54 o 
  -2  -2   9       53.11       58.32      4.74 o 
  -1  -2   9       84.95       80.43      4.94 o 
   0  -2   9      161.32      159.50      7.56 o 
   1  -2   9       48.20       54.87      3.90 o 
   2  -2   9        5.74        7.48      2.73 o 
   3  -2   9        0.20       -0.04      0.88 o 
  -7  -1   9       16.33       -0.15      2.85 o 
  -6  -1   9       11.93        0.02      2.10 o 
  -5  -1   9       32.19       40.31      4.42 o 
  -4  -1   9       10.07       14.18      3.97 o 
  -3  -1   9      147.05      166.22      5.53 o 
  -2  -1   9       39.86       45.55      3.52 o 
  -1  -1   9        7.85       10.30      2.47 o 
   0  -1   9       21.95       20.76      3.32 o 
   1  -1   9       30.04       33.44      3.94 o 
   2  -1   9        2.28        4.85      2.15 o 
   3  -1   9        3.91        0.50      2.17 o 
  -7   0   9       10.48        0.01      1.57 o 
  -6   0   9       33.05       47.48      4.83 o 
  -5   0   9       40.28       60.95      5.42 o 
  -4   0   9        0.98        0.76      3.27 o 
  -3   0   9      162.50      180.99      6.70 o 
  -2   0   9      100.98      109.98      4.90 o 
  -1   0   9       56.98       54.68      3.95 o 
   0   0   9        1.41        3.59      1.93 o 
   1   0   9       53.14       67.34      3.72 o 
   2   0   9        0.15        1.44      2.21 o 
   3   0   9        6.95        1.68      3.39 o 
  -7   1   9       13.19        0.05      1.89 o 
  -6   1   9       19.87        0.02      1.82 o 
  -5   1   9       14.87       17.02      3.27 o 
  -4   1   9       11.04       13.02      4.62 o 
  -3   1   9       49.35       59.06      6.09 o 
  -2   1   9       13.41       14.60      2.33 o 
  -1   1   9       99.05       98.34      5.35 o 
   0   1   9       33.64       33.15      2.59 o 
   1   1   9       24.18       29.48      2.60 o 
   2   1   9        4.08        3.39      3.55 o 
  -7   2   9       15.37       15.53     12.73 o 
  -6   2   9       15.75       18.98     13.77 o 
  -5   2   9       25.87       25.53      3.27 o 
  -4   2   9       16.99       11.25      2.54 o 
  -3   2   9      132.52      133.32      4.19 o 
  -2   2   9      208.42      206.68      4.75 o 
  -1   2   9       43.94       47.48      3.00 o 
   0   2   9       18.72       20.42      5.73 o 
   1   2   9       26.02       13.70      9.26 o 
  -7   3   9        1.03       -0.02      1.43 o 
  -6   3   9        1.92        1.81      2.26 o 
  -5   3   9       61.50       67.45      4.56 o 
  -4   3   9      102.07      105.31      5.71 o 
  -3   3   9       29.85       33.45      2.52 o 
  -2   3   9        9.50       10.75      1.79 o 
  -1   3   9        9.74        4.66      3.91 o 
   0   3   9        1.72        4.38      4.24 o 
   1   3   9        0.47        0.59      5.27 o 
  -7   4   9       21.44       18.65     14.10 o 
  -6   4   9       76.81       73.74      5.05 o 
  -5   4   9       16.08       10.08      7.83 o 
  -4   4   9       12.11        9.24      6.57 o 
  -3   4   9        7.35        6.41      1.93 o 
  -2   4   9        1.35        2.62      6.55 o 
  -1   4   9        2.56        2.88      4.25 o 
   0   4   9        2.07        1.84      4.10 o 
  -6   5   9       18.16        5.25      7.08 o 
  -5   5   9       29.15       32.24      2.78 o 
  -4   5   9       30.43       18.90      4.65 o 
  -3   5   9        1.44        6.78      8.38 o 
  -2   5   9       32.18       44.16      7.38 o 
   0  -8  10        4.78        0.83      2.00 o 
  -2  -7  10        0.18        0.59      2.06 o 
  -1  -7  10        8.79        8.24      3.99 o 
   0  -7  10       23.00       17.21      5.90 o 
   1  -7  10       12.28        3.73      6.02 o 
   2  -7  10        7.70        3.53      3.06 o 
  -3  -6  10        2.34        1.39      3.18 o 
  -2  -6  10        1.51        0.14      2.18 o 
  -1  -6  10       18.09       15.95     12.65 o 
   0  -6  10       12.05        5.95      7.07 o 
   1  -6  10       29.03       30.40      4.79 o 
   2  -6  10       29.25       30.69      5.09 o 
   3  -6  10        7.78        9.58      5.87 o 
  -4  -5  10       13.62        0.11      2.33 o 
  -3  -5  10        4.14       -0.15      2.16 o 
  -2  -5  10        7.51        3.33      3.76 o 
  -1  -5  10        7.15        6.36      5.06 o 
   0  -5  10       41.44       51.72     11.59 o 
   1  -5  10       59.27       66.67      5.28 o 
   2  -5  10        5.88        7.08      4.31 o 
   3  -5  10        1.67        2.13      3.79 o 
  -5  -4  10        9.79       -0.15      2.40 o 
  -4  -4  10       13.07        0.05      1.92 o 
  -3  -4  10        3.18       -0.17      2.36 o 
  -2  -4  10       12.00       19.29      4.10 o 
  -1  -4  10       22.45       24.16      4.00 o 
   0  -4  10       57.05       62.36      5.93 o 
   1  -4  10       27.66       32.42      6.17 o 
   2  -4  10        4.67        6.20      3.85 o 
   3  -4  10        5.73        8.18      4.48 o 
  -6  -3  10       17.74        0.11      2.53 o 
  -5  -3  10       17.18       -0.05      3.18 o 
  -4  -3  10        2.30        0.12      2.48 o 
  -3  -3  10       73.03       83.97      7.61 o 
  -2  -3  10       27.98       37.00      4.20 o 
  -1  -3  10        4.37        7.80      3.01 o 
   0  -3  10       19.79       29.74      3.80 o 
   1  -3  10       45.98       43.94     15.71 o 
   2  -3  10        0.93       -3.71      4.58 o 
   3  -3  10        1.55        0.97      3.15 o 
  -6  -2  10       10.21       -0.16      2.89 o 
  -5  -2  10        8.65       -0.37      2.46 o 
  -4  -2  10        0.08        0.01      1.30 o 
  -3  -2  10       21.05       33.91      5.52 o 
  -2  -2  10       15.77       17.67      4.14 o 
  -1  -2  10       94.56       98.81      4.80 o 
   0  -2  10       42.43       46.15      3.91 o 
   1  -2  10       24.55       33.10      4.62 o 
   2  -2  10        3.53        0.94      1.69 o 
  -6  -1  10        4.67       -0.03      1.84 o 
  -5  -1  10        8.07        0.22      2.17 o 
  -4  -1  10        4.41        0.20      1.92 o 
  -3  -1  10      162.55      185.07      6.16 o 
  -2  -1  10      111.77      112.81      4.93 o 
  -1  -1  10       36.77       44.30      4.38 o 
   0  -1  10        7.65        8.44      2.70 o 
   1  -1  10       19.16       21.81      3.26 o 
   2  -1  10        6.28        4.29      3.92 o 
  -7   0  10        2.08        0.00      1.63 o 
  -6   0  10       16.56       -0.12      2.49 o 
  -5   0  10        5.30        0.01      1.31 o 
  -4   0  10       16.06       19.53      4.82 o 
  -3   0  10       40.30       46.87      3.99 o 
  -2   0  10       36.03       41.98      7.19 o 
  -1   0  10        5.45        9.19      3.11 o 
   0   0  10       14.42       13.25      2.69 o 
   1   0  10       18.22       15.23      5.76 o 
   2   0  10       25.43       30.61      5.83 o 
  -7   1  10       10.21        0.06      2.05 o 
  -6   1  10       15.23       10.79      9.57 o 
  -5   1  10       11.79        6.53      6.65 o 
  -4   1  10       35.97       41.83      4.45 o 
  -3   1  10       15.35       16.14      3.45 o 
  -2   1  10       10.76       11.41      3.00 o 
  -1   1  10       10.86       11.59      2.92 o 
   0   1  10        1.52        0.62      1.48 o 
   1   1  10        6.80        1.06      1.69 o 
  -7   2  10       10.44        8.68      7.96 o 
  -6   2  10       46.70       50.11      4.52 o 
  -5   2  10        3.80        5.18      4.39 o 
  -4   2  10        9.50       11.78      2.73 o 
  -3   2  10       18.33       17.76      3.25 o 
  -2   2  10       21.17       19.65      2.95 o 
  -1   2  10        0.66        0.11      1.36 o 
   0   2  10        1.41        0.44      1.76 o 
  -6   3  10        3.16        1.18      3.70 o 
  -5   3  10       38.88       44.81      6.89 o 
  -4   3  10       86.27       84.23      4.47 o 
  -3   3  10        4.80        5.71      2.37 o 
  -2   3  10       64.37       70.31      3.73 o 
  -1   3  10       17.73       14.51      5.52 o 
  -5   4  10       29.44       28.15     18.00 o 
  -4   4  10       23.23       27.04      2.74 o 
  -2   4  10       15.71       15.13      6.08 o 
  -2  -6  11       19.04       13.20     12.62 o 
  -1  -6  11       10.95       10.09     10.77 o 
   0  -6  11        8.50       13.90      4.47 o 
   1  -6  11        6.34        9.99      6.92 o 
  -3  -5  11       15.33       11.45      9.41 o 
  -2  -5  11        3.18        4.39      3.68 o 
  -1  -5  11        8.66        9.09      4.86 o 
   0  -5  11       38.47       44.14      6.14 o 
   1  -5  11       15.80       18.34      5.45 o 
  -4  -4  11        1.14        0.11      2.73 o 
  -3  -4  11       24.14       31.67      5.94 o 
  -2  -4  11       21.65       28.55      4.72 o 
  -1  -4  11       26.19       31.23      7.33 o 
   0  -4  11       11.30       13.24      3.96 o 
   1  -4  11        8.69       12.96      3.94 o 
  -5  -3  11        0.74        0.16      3.95 o 
  -4  -3  11        7.06        0.12      2.71 o 
  -3  -3  11       51.58       59.01      6.49 o 
  -2  -3  11       25.40       28.41      4.33 o 
  -1  -3  11        9.14       11.73      4.19 o 
   0  -3  11       20.27       26.87      5.14 o 
   1  -3  11       18.44       22.57      4.10 o 
  -5  -2  11        3.89       -0.15      2.72 o 
  -4  -2  11       17.27       -0.07      2.03 o 
  -3  -2  11       13.42       14.68     10.95 o 
  -2  -2  11       16.73       21.75      3.95 o 
  -1  -2  11       12.10        5.79      5.34 o 
   0  -2  11       15.84       26.65      4.50 o 
   1  -2  11        1.74        0.30      2.41 o 
  -6  -1  11        5.70       -0.12      2.32 o 
  -5  -1  11        0.31        0.22      2.23 o 
  -4  -1  11       11.09       -0.07      1.91 o 
  -3  -1  11       39.23       53.97      7.68 o 
  -2  -1  11       24.27       17.75     15.82 o 
  -1  -1  11        0.39       -0.84      2.68 o 
   0  -1  11        0.17        1.02      2.57 o 
   1  -1  11       20.73       25.56      4.61 o 
  -6   0  11       11.00       -0.09      2.69 o 
  -5   0  11       27.92       23.14     17.23 o 
  -4   0  11       53.42       64.71      5.70 o 
  -3   0  11       14.44        0.77      2.70 o 
  -2   0  11       13.19        9.80      8.14 o 
  -1   0  11        2.73        1.18      2.37 o 
   0   0  11        3.48        7.67      4.52 o 
  -6   1  11       20.69       12.23      9.96 o 
  -5   1  11       20.63       12.12     12.95 o 
  -4   1  11       28.71       24.14     15.16 o 
  -3   1  11        2.43        1.31      2.10 o 
  -2   1  11       43.12       47.77      3.73 o 
  -1   1  11        2.54        2.18      2.46 o 
  -5   2  11       13.94       12.74      8.01 o 
  -4   2  11        3.72        3.46      4.36 o 
  -3   2  11        5.29        5.80      4.85 o 
  -2   2  11       32.55       38.70      3.22 o 
  -4   3  11        2.03        0.38      2.67 o 
  -2  -4  12       11.14       14.51      4.58 o 
  -1  -4  12        2.62        2.70      3.76 o 
  -3  -3  12       17.53        3.82      6.03 o 
  -2  -3  12        4.33        3.19      3.42 o 
  -1  -3  12        1.61        2.28      3.88 o 
  -4  -2  12       18.02        0.20      2.54 o 
  -3  -2  12        6.50        3.75      5.49 o 
  -2  -2  12       12.37        5.55      7.44 o 
  -1  -2  12        5.99        3.79      3.98 o 
  -4  -1  12       10.03        4.14      5.61 o 
  -3  -1  12       12.56        0.67      2.64 o 
  -2  -1  12       33.09       28.91     18.16 o 
  -1  -1  12        0.24        2.08      4.37 o 
  -4   0  12        2.84        0.00      1.96 o 
  -3   0  12        1.17        0.02      1.91 o 
  -2   0  12        9.77        2.77      3.42 o 
                                                 
